# Supplementary material for: Carbon Availability Affects Diurnally Controlled Processes and Cell Morphology of Cyanothece 51142
Source: PLoS One. 2013 Feb 15;8(2):e56887. doi: 10.1371/journal.pone.0056887 (PMC3574086; doi:10.1371/journal.pone.0056887)
Supplement: Table S2 — Data set of differentially expressed genes under ambient and high CO2 conditions. The table contains all differentially expressed genes that changed by at least 1.5 fold over the entire time course, and that are significantly up-regulated or down-regulated in 8% CO2-enriched air. The time points for samples collected either during the light (L) or dark period (D) are labeled as L6, D6, L6, and D6 for 6 h, 18 h, 30 h and 42 h after the transition to ambient CO2. Separate columns indicate the gene clusters of co-expressed genes, the overall behavior in 8% CO2 and alternating 12 h light/dark conditions. The values are given as average log2 ratios of transcripts from cells grown in 8% CO2-enriched air versus ambient CO2 for each time point. (XLS) [file pone.0056887.s005.xls]

## Sheet: Supplemental Table 2
Supplemental Table 2. Differentially expressed genes up- or down-regulated in 8% CO2
				TIME POINTS
				L6	D6	L6	D6
ORF	Cluster ID	Functional category	Annotation	6 hours	18 hours	30 hours	42 hours	Behavior under 8% CO2 vs. 0.03%	Behavior under light/dark conditions	Figure reference
cce_2446	a	Amino acid biosynthesis: Aspartate family	threonine synthase; thrC	-0.1007	2.2756	0.5134	1.3321	Significantly Up-regulated in 8% CO2 when expression level is high under diunal cycle	Peak expression during dark
cce_1223	a	Amino acid biosynthesis: Glutamate family / Nitrogen assimilation	ferredoxin-nitrite reductase; nirA	1.4417	2.1403	2.7023	2.0157	Always Up-regulated in 8% CO2	Peak expression during dark
cce_1844	a	Amino acid biosynthesis: Glutamate family / Nitrogen assimilation	unknown; contains an EF-Hand type domain	1.0491	1.771	0.4242	0.7068	Always Up-regulated in 8% CO2	Peak expression during dark
cce_4432	a	Amino acid biosynthesis: Glutamate family / Nitrogen assimilation	glutamine synthetase, glutamate--ammonia ligase; glnA	0.3003	2.0616	0.7699	1.8349	Always Up-regulated in 8% CO2	Peak expression during light	Figure 5
cce_2633	a	Cell envelope: Membranes, lipoproteins, and porins	putative outer membrane protein	0.9165	2.3272	1.652	0.7782	Always Up-regulated in 8% CO2	Peak expression during light
cce_0720	a	Cell envelope: Membranes, lipoproteins, and porins	putative peptidoglycan-binding peptidase, M23B family	-0.0123	0.4827	1.4986	1.5614	Only significant Up-regulation in 8% CO2	Peak expression during light
cce_0835	a	Energy metabolism: Amino acids and amines	S-adenosyl-L-homocysteine hydrolase; ahcY	0.0246	1.4314	1.2106	1.8403	Always Up-regulated in 8% CO2	Peak expression during light
cce_2156	a	Energy metabolism: Glycolysis	enolase; eno1	0.6733	2.0235	0.9463	1.7418	Always Up-regulated in 8% CO2	Peak expression during dark	Figure 5
cce_3612	a	Energy metabolism: Glycolysis	glyceraldehyde-3-phosphate dehydrogenase; gap	0.7533	1.9544	0.332	1.3788	Always Up-regulated in 8% CO2	Peak expression during dark	Figure 5
cce_3746	a	Energy metabolism: Pentose phosphate pathway	6-phosphogluconate dehydrogenase; gnd	0.6604	2.1525	0.8151	1.3751	Always Up-regulated in 8% CO2	Peak expression during dark
cce_0666	a	Energy metabolism: Sugars	glucose-6-phosphate isomerase; pgi1	0.5032	2.0486	0.5904	1.3556	Always Up-regulated in 8% CO2	Peak expression during dark	Figure 5
cce_3100	a	Fatty acid, phospholipid, and sterol metabolism: Fatty acid, phospholipid, and sterol metabolism	fatty acid desaturase; desC1	0.1266	1.1089	1.213	0.6687	Always Up-regulated in 8% CO2	Peak expression during light
cce_3178	a	Fatty acid, phospholipid, and sterol metabolism: Fatty acid, phospholipid, and sterol metabolism	fatty acid desaturase; desA	0.7642	1.0775	1.2442	1.9083	Always Up-regulated in 8% CO2	Peak expression during light
cce_3588	a	Fatty acid, phospholipid, and sterol metabolism: Fatty acid, phospholipid, and sterol metabolism	glucose/ribitol short chain dehydrogenase/reductase family protein	0.3691	1.1525	2.0093	0.8897	Always Up-regulated in 8% CO2	Peak expression during dark
cce_4388	a	Fatty acid, phospholipid, and sterol metabolism: Fatty acid, phospholipid, and sterol metabolism	fatty acid desaturase	0.6458	0.6229	1.5392	1.5524	Always Up-regulated in 8% CO2	Peak expression during light
cce_1975	a	Photosynthesis and respiration: Respiratory terminal oxidases	cytochrome c oxidase subunit III; coxC1/ctaE1	0.6365	1.7808	0.655	0.7451	Always Up-regulated in 8% CO2	Peak expression during dark	Figure 3
cce_1977	a	Photosynthesis and respiration: Respiratory terminal oxidases	cytochrome c oxidase subunit II; coxB1/ctaC1	0.4235	2.2984	0.5374	1.0053	Always Up-regulated in 8% CO2	Peak expression during dark	Figure 3
cce_4255	a	Translation: Degradation of proteins, peptides, and glycopeptides	protease	0.8879	0.9086	1.7051	0.608	Always Up-regulated in 8% CO2	Peak expression during dark
cce_1372	a	Translation: Degradation of proteins, peptides, and glycopeptides	carboxyl-terminal protease	-0.1496	1.2996	1.685	1.1947	Only significant Up-regulation in 8% CO2	Peak expression during light
cce_0102	a	Translation: Nucleoproteins	RNA-binding protein	0.25	1.4851	0.769	1.4439	Always Up-regulated in 8% CO2	Peak expression during dark
cce_0224	a	Translation: Ribosomal proteins	50S ribosomal protein L10; rpl10	0.4505	1.8982	1.3724	2.0474	Always Up-regulated in 8% CO2	Peak expression during dark
cce_0225	a	Translation: Ribosomal proteins	50S ribosomal protein L1; rpl1	0.5283	1.2096	1.1339	1.5044	Always Up-regulated in 8% CO2	Peak expression during dark
cce_1653	a	Translation: Ribosomal proteins	30S ribosomal protein S1; rps1-2	0.193	1.3465	0.9177	1.1621	Always Up-regulated in 8% CO2	Peak expression during dark
cce_3151	a	Translation: Ribosomal proteins	50S ribosomal protein L35; rpl35	0.8277	0.7923	1.3523	1.314	Always Up-regulated in 8% CO2	Peak expression during dark
cce_3347	a	Translation: Ribosomal proteins	30S ribosomal protein S18; rps18	0.5007	1.163	1.0741	1.0881	Always Up-regulated in 8% CO2
cce_3348	a	Translation: Ribosomal proteins	50S ribosomal protein L33; rpl33	0.5024	1.1662	1.0761	1.1363	Always Up-regulated in 8% CO2
cce_4013	a	Translation: Ribosomal proteins	50S ribosomal protein L3; rpl3	1.2233	1.1384	1.5082	1.2835	Always Up-regulated in 8% CO2	Peak expression during dark
cce_4015	a	Translation: Ribosomal proteins	50S ribosomal protein L4; rpl4	1.0111	1.7527	1.6053	1.3496	Always Up-regulated in 8% CO2	Peak expression during dark
cce_4016	a	Translation: Ribosomal proteins	50S ribosomal protein L23; rpl23	0.9448	1.846	1.6192	1.1851	Always Up-regulated in 8% CO2
cce_4017	a	Translation: Ribosomal proteins	50S ribosomal protein L2; rpl2	0.8707	1.2629	1.0688	0.9249	Always Up-regulated in 8% CO2	Peak expression during dark
cce_4018	a	Translation: Ribosomal proteins	30S ribosomal protein S19; rps19	0.6733	1.3704	1.2185	0.9328	Always Up-regulated in 8% CO2	Peak expression during dark
cce_4019	a	Translation: Ribosomal proteins	50S ribosomal protein L22; rpl22	0.6299	1.4224	1.2426	0.8557	Always Up-regulated in 8% CO2	Peak expression during dark
cce_4020	a	Translation: Ribosomal proteins	30S ribosomal protein S3; rps3	0.6685	1.5751	1.2957	1.048	Always Up-regulated in 8% CO2	Peak expression during dark
cce_4021	a	Translation: Ribosomal proteins	50S ribosomal protein L16; rpl16	0.5683	1.6683	1.2064	0.8589	Always Up-regulated in 8% CO2	Peak expression during dark
cce_4022	a	Translation: Ribosomal proteins	50S ribosomal protein L29; rpl29	0.653	1.5429	1.1187	0.7307	Always Up-regulated in 8% CO2	Peak expression during dark
cce_4023	a	Translation: Ribosomal proteins	30S ribosomal protein S17; rps17	0.6915	1.4883	1.0954	0.6334	Always Up-regulated in 8% CO2	Peak expression during dark
cce_4024	a	Translation: Ribosomal proteins	50S ribosomal protein L14; rpl14	0.6642	1.6718	1.2768	0.5125	Always Up-regulated in 8% CO2	Peak expression during dark
cce_4025	a	Translation: Ribosomal proteins	50S ribosomal protein L24; rpl24	0.7315	1.5183	1.2637	0.3936	Always Up-regulated in 8% CO2	Peak expression during dark
cce_4027	a	Translation: Ribosomal proteins	50S ribosomal protein L5; rpl5	0.8026	1.3136	0.9837	0.5864	Always Up-regulated in 8% CO2	Peak expression during dark
cce_4028	a	Translation: Ribosomal proteins	30S ribosomal protein S8; rps8	0.7067	1.3733	1.0774	0.7432	Always Up-regulated in 8% CO2	Peak expression during dark
cce_4029	a	Translation: Ribosomal proteins	50S ribosomal protein L6; rpl6	0.5902	1.9098	1.2039	0.9256	Always Up-regulated in 8% CO2	Peak expression during dark
cce_4030	a	Translation: Ribosomal proteins	50S ribosomal protein L18; rpl18	0.6148	1.7639	1.0168	0.7184	Always Up-regulated in 8% CO2	Peak expression during dark
cce_4031	a	Translation: Ribosomal proteins	30S ribosomal protein S5; rps5	0.5815	1.7944	1.0534	0.7113	Always Up-regulated in 8% CO2	Peak expression during dark
cce_4032	a	Translation: Ribosomal proteins	50S ribosomal protein L15; rpl15	0.7526	1.486	1.2208	0.6986	Always Up-regulated in 8% CO2	Peak expression during dark
cce_1222	a	Transport and binding proteins: Amino acids, peptides and amines	high-affinity nitrate/nitrite bispecific transporter; nrtP	1.8057	1.8082	2.4868	1.6609	Always Up-regulated in 8% CO2	Peak expression during dark
cce_2632	a	Transport and binding proteins: Transport and binding proteins	iron transport protein	0.4079	2.3562	2.033	0.6777	Always Up-regulated in 8% CO2	Peak expression during dark
cce_0101	a		hypothetical protein	0.335	1.6587	0.8021	1.4661	Always Up-regulated in 8% CO2
cce_1220	a		hypothetical protein	1.3175	0.8533	2.3739	0.9616	Always Up-regulated in 8% CO2	Peak expression during dark
cce_1532	a		hypothetical protein	0.9848	0.3407	1.3048	2.5495	Always Up-regulated in 8% CO2	Peak expression during dark
cce_1707	a		unknown	1.8672	1.0069	0.4298	1.0271	Always Up-regulated in 8% CO2	Peak expression during light
cce_2214	a		putative CAB/ELIP/HLIP family protein	0.6568	0.0863	1.9959	1.7568	Always Up-regulated in 8% CO2	Peak expression during light
cce_2398	a		hypothetical protein	1.4997	1.2018	1.8179	0.9052	Always Up-regulated in 8% CO2	Peak expression during light
cce_2400	a		hypothetical protein	1.9459	1.7553	2.5218	1.7342	Always Up-regulated in 8% CO2
cce_2636	a		unknown	0.9223	1.7635	1.5818	0.4806	Always Up-regulated in 8% CO2	Peak expression during light
cce_2639	a		unknown; contains a Rhodanese-like domain	0.1138	0.816	2.0566	1.0205	Always Up-regulated in 8% CO2	Peak expression during light
cce_2941	a		hypothetical protein; contains DUF1499	0.1828	1.0032	1.5072	0.9886	Always Up-regulated in 8% CO2	Peak expression during light
cce_4014	a		hypothetical protein	1.0884	1.527	1.4513	1.5015	Always Up-regulated in 8% CO2
cce_4026	a		hypothetical protein	0.8377	1.4099	1.1781	0.5203	Always Up-regulated in 8% CO2
cce_4369	a		conserved hypothetical protein	1.439	0.9454	1.8382	0.7451	Always Up-regulated in 8% CO2	Peak expression during light
cce_4514	a		hypothetical protein	0.7567	0.8885	1.095	0.7323	Always Up-regulated in 8% CO2	Peak expression during light
cce_0478	a		conserved hypothetical protein	-0.1579	2.5382	1.5456	-0.002	Only significant Up-regulation in 8% CO2	Peak expression during light
cce_1168	b	Amino acid biosynthesis: Aromatic amino acid family	low molecular weight phosphotyrosine protein phosphatase	0.0479	0.838	0.4817	0.915	Always Up-regulated in 8% CO2	Peak expression during light
cce_2305	b	Amino acid biosynthesis: Aromatic amino acid family	indole-3-glycerol phosphate synthase; trpC	0.3285	0.7233	0.6983	1.0976	Always Up-regulated in 8% CO2	Peak expression during dark	Figure 5
cce_3292	b	Amino acid biosynthesis: Aromatic amino acid family	histidinol phosphate aminotransferase; hisC	0.7306	0.9097	0.2055	0.8488	Always Up-regulated in 8% CO2	Peak expression during dark	Figure 5
cce_2936	b	Amino acid biosynthesis: Aspartate family	dihydrodipicolinate reductase; dapB	0.168	0.7662	0.3624	0.7645	Always Up-regulated in 8% CO2	Peak expression during dark
cce_2120	b	Amino acid biosynthesis: Branched chain family	ketol-acid reductoisomerase; ilvC	0.3496	1.2074	0.273	1.4727	Always Up-regulated in 8% CO2	Peak expression during dark
cce_0395	b	Amino acid biosynthesis: Glutamate family / Nitrogen assimilation	nitrilase/cyanide hydratase and apolipoprotein N-acyltransferase	-0.1284	1.0046	0.4152	0.8865	Significantly Up-regulated in 8% CO2 when expression level is high under diunal cycle	Peak expression during dark
cce_1473	b	Amino acid biosynthesis: Serine family / Sulfur assimilation	cysteine synthase A; cysK/cysM	0.3105	0.7851	-0.0771	0.7423	Significantly Up-regulated in 8% CO2 when expression level is high under diunal cycle	Peak expression during dark
cce_4350	b	Biosynthesis of cofactors, prosthetic groups, and carriers: Biotin	biotin synthetase; bioB	-0.0082	0.7345	0.1407	0.9971	Significantly Up-regulated in 8% CO2 at the same time point on both days	Peak expression during light
cce_2779	b	Biosynthesis of cofactors, prosthetic groups, and carriers: Carotenoid	zeta-carotene desaturase; crtQ	-0.2397	1.4556	-0.0906	0.9648	Significantly Up-regulated in 8% CO2 at the same time point on both days	Peak expression during light
cce_0877	b	Biosynthesis of cofactors, prosthetic groups, and carriers: Carotenoid	geranylgeranyl pyrophosphate synthase; crtE	-0.3707	0.9828	0.0146	0.6977	Significantly Up-regulated in 8% CO2 when expression level is high under diunal cycle	Peak expression during dark
cce_0315	b	Biosynthesis of cofactors, prosthetic groups, and carriers: Cobalamin, heme, phycobilin and porphyrin	magnesium-protoporphyrin O-methyltransferase; chlM	0.038	1.2948	0.5236	0.9761	Always Up-regulated in 8% CO2	Peak expression during dark
cce_3677	b	Biosynthesis of cofactors, prosthetic groups, and carriers: Cobalamin, heme, phycobilin and porphyrin	cobalamin (vitamin B12) biosynthesis; cbiM	0.4406	0.8258	0.343	0.7973	Always Up-regulated in 8% CO2	Peak expression during dark
cce_0199	b	Biosynthesis of cofactors, prosthetic groups, and carriers: Cobalamin, heme, phycobilin and porphyrin	magnesium chelatase, ATPase subunit I; chlI	-0.0943	1.2338	0.3715	1.0739	Significantly Up-regulated in 8% CO2 when expression level is high under diunal cycle	Peak expression during dark
cce_3201	b	Biosynthesis of cofactors, prosthetic groups, and carriers: Cobalamin, heme, phycobilin and porphyrin	coproporphyrinogen III oxidase, aerobic; hemF	-0.2393	0.6701	-0.0319	0.9245	Significantly Up-regulated in 8% CO2 when expression level is high under diunal cycle	Peak expression during dark
cce_3300	b	Biosynthesis of cofactors, prosthetic groups, and carriers: Pyridoxine	pyridoxal phosphate biosynthetic protein; pdxJ	0.3057	0.8396	0.501	0.6668	Always Up-regulated in 8% CO2	Peak expression during dark
cce_4626	b	Biosynthesis of cofactors, prosthetic groups, and carriers: Thioredoxin, glutaredoxin, and glutathione	glutathione reductase; gor	0.221	1.0812	0.2352	0.644	Always Up-regulated in 8% CO2	Peak expression during light
cce_1810	b	Biosynthesis of cofactors, prosthetic groups, and carriers: Thioredoxin, glutaredoxin, and glutathione	glutaredoxin-related protein	-0.0142	0.6457	0.8616	1.4747	Significantly Up-regulated in 8% CO2 when expression level is high under diunal cycle	Peak expression during dark
cce_3458	b	Cell envelope: Murein sacculus and peptidoglycan	penicillin binding protein, transpeptidase	-0.5008	0.4459	0.5466	0.5925	Only significant Up-regulation in 8% CO2	Peak expression during light
cce_2664	b	Cell envelope: Surface polysaccharides, lipopolysaccharides and antigens	hypothetical protein; contains a cupin, RmlC-type domain	0.082	0.624	0.4857	1.1073	Always Up-regulated in 8% CO2	Peak expression during light
cce_1299	b	Cellular processes: Chaperones	heat shock protein Hsp40; dnaJ1	0.1485	0.7645	0.2903	0.648	Always Up-regulated in 8% CO2	Peak expression during light
cce_1343	b	Cellular processes: Chaperones	chaperonin; groES	-0.9617	1.5011	0.9357	1.3521	Significantly Up-regulated in 8% CO2 when expression level is high under diunal cycle	Peak expression during dark
cce_2913	b	Cellular processes: Protein and peptide secretion	trigger factor; tig	0.4711	0.9335	0.2531	0.7871	Always Up-regulated in 8% CO2	Peak expression during dark
cce_4645	b	Cellular processes: Protein and peptide secretion	protein export membrane protein; secF	0.0277	0.829	0.4851	0.7187	Always Up-regulated in 8% CO2	Peak expression during dark
cce_4646	b	Cellular processes: Protein and peptide secretion	protein export membrane protein; secD	0.1185	0.7146	0.2205	0.6926	Always Up-regulated in 8% CO2	Peak expression during dark
cce_2157	b	Central intermediary metabolism: Polysaccharides and glycoproteins	unknown	0.3252	1.0322	0.7545	0.5943	Always Up-regulated in 8% CO2	Peak expression during dark
cce_0987	b	Central intermediary metabolism: Polysaccharides and glycoproteins	glucose-1-phosphate adenylyltransferase; glgC1	-0.4272	0.7237	-0.3495	1.2666	Significantly Up-regulated in 8% CO2 at the same time point on both days	Peak expression during light	Figure 5
cce_0902	b	Energy metabolism: Amino acids and amines	carbamoyl phosphate synthase small subunit; carA	0.4805	1.1437	0.3299	0.5293	Always Up-regulated in 8% CO2	Peak expression during dark	Figure 5
cce_2536	b	Energy metabolism: Pentose phosphate pathway	glucose-6-phosphate dehydrogenase; zwf	0.1644	1.6476	0.3829	0.8959	Always Up-regulated in 8% CO2	Peak expression during dark	Figure 5
cce_4627	b	Energy metabolism: Pentose phosphate pathway	transketolase; tktA	-0.4887	1.2423	0.2227	0.9937	Significantly Up-regulated in 8% CO2 when expression level is high under diunal cycle	Peak expression during dark	Figure 5
cce_4687	b	Energy metabolism: Pentose phosphate pathway	transaldolase AB family; talA/talB	0.3148	1.2627	-0.0704	0.7075	Significantly Up-regulated in 8% CO2 when expression level is high under diunal cycle	Peak expression during dark	Figure 5
cce_3246	b	Energy metabolism: Pyruvate and acetyl-CoA metabolism	malic oxidoreductase	-0.2115	1.5269	0.4784	0.9374	Significantly Up-regulated in 8% CO2 when expression level is high under diunal cycle	Peak expression during dark	Figure 5
cce_2750	b	Energy metabolism: Pyruvate dehydrogenase	pyruvate dehydrogenase E2 component; pdhC	0.647	0.9133	0.5244	0.7461	Always Up-regulated in 8% CO2	Peak expression during light	Figure 5
cce_4647	b	Energy metabolism: Pyruvate dehydrogenase	pyruvate dehydrogenase E1 component beta subunit; pdhB	0.2182	1.0597	0.265	1.3587	Always Up-regulated in 8% CO2	Peak expression during dark	Figure 5
cce_0292	b	Energy metabolism: Pyruvate dehydrogenase	pyruvate dehydrogenase E1 component alpha subunit; pdhA	-0.1481	1.1962	-0.042	1.0482	Significantly Up-regulated in 8% CO2 when expression level is high under diunal cycle	Peak expression during dark	Figure 5
cce_0103	b	Energy metabolism: Sugars	ribose 5-phosphate isomerase; rpiA	0.0218	1.136	0.5414	1.3117	Always Up-regulated in 8% CO2	Peak expression during light
cce_2253	b	Energy metabolism: Sugars	mannose-1-phosphate guanylyltransferase; manC	0.2521	0.7465	0.6963	1.3816	Always Up-regulated in 8% CO2	Peak expression during light	Figure 5
cce_0336	b	Energy metabolism: Sugars	mannose-1-phosphate guanyltransferase	-0.0656	0.7172	0.19	0.9679	Significantly Up-regulated in 8% CO2 when expression level is high under diunal cycle	Peak expression during dark
cce_1474	b	Energy metabolism: Sugars	4-alpha-glucanotransferase; malQ	-0.1611	0.9031	-0.038	1.2607	Significantly Up-regulated in 8% CO2 when expression level is high under diunal cycle	Peak expression during dark
cce_3202	b	Energy metabolism: TCA cycle	isocitrate dehydrogenase (NADP+); icd	0.2386	0.807	0.1882	0.9114	Always Up-regulated in 8% CO2	Peak expression during dark	Figure 5
cce_0663	b	Energy metabolism: TCA cycle	succinate dehydrogenase flavoprotein subunit; sdhA	-0.1374	1.6918	0.6625	0.9509	Significantly Up-regulated in 8% CO2 when expression level is high under diunal cycle	Peak expression during dark	Figure 5
cce_1584	b	Fatty acid, phospholipid, and sterol metabolism: Fatty acid, phospholipid, and sterol metabolism	3-oxoacyl-[acyl-carrier-protein] synthase III; fabH	0.3475	0.7126	0.4723	1.0352	Always Up-regulated in 8% CO2	Peak expression during light	Figure 5
cce_1585	b	Fatty acid, phospholipid, and sterol metabolism: Fatty acid, phospholipid, and sterol metabolism	fatty acid/phospholipid synthesis protein; plsX	0.4144	0.9625	0.7507	1.5905	Always Up-regulated in 8% CO2	Peak expression during light
cce_4117	b	Fatty acid, phospholipid, and sterol metabolism: Fatty acid, phospholipid, and sterol metabolism	acyl carrier protein; acp	0.0067	1.1679	0.0938	1.772	Always Up-regulated in 8% CO2	Peak expression during light	Figure 5
cce_0460	b	Fatty acid, phospholipid, and sterol metabolism: Fatty acid, phospholipid, and sterol metabolism	enoyl-[acyl-carrier-protein] reductase; fabI	-0.1626	0.8043	0.2816	1.0102	Significantly Up-regulated in 8% CO2 at the same time point on both days	Peak expression during light	Figure 5
cce_4118	b	Fatty acid, phospholipid, and sterol metabolism: Fatty acid, phospholipid, and sterol metabolism	3-oxoacyl-[acyl-carrier-protein] synthase I/II; fabF	-0.0005	0.9891	-0.0219	1.5681	Significantly Up-regulated in 8% CO2 at the same time point on both days	Peak expression during light	Figure 5
cce_2121	b	Fatty acid, phospholipid, and sterol metabolism: Fatty acid, phospholipid, and sterol metabolism	acetyl-CoA carboxylase, biotin carboxyl carrier protein; accB	-0.0157	1.0534	0.1476	0.6391	Significantly Up-regulated in 8% CO2 when expression level is high under diunal cycle	Peak expression during dark	Figure 5
cce_2412	b	Fatty acid, phospholipid, and sterol metabolism: Fatty acid, phospholipid, and sterol metabolism	3-oxoacyl-[acyl-carrier protein] reductase; fabG	-0.5477	0.8619	-0.0748	0.6056	Significantly Up-regulated in 8% CO2 when expression level is high under diunal cycle	Peak expression during dark	Figure 5
cce_3275	b	Fatty acid, phospholipid, and sterol metabolism: Fatty acid, phospholipid, and sterol metabolism	acetyl-CoA carboxylase, biotin carboxylase subunit; accC	-0.0776	1.1543	-0.1128	0.6479	Significantly Up-regulated in 8% CO2 when expression level is high under diunal cycle	Peak expression during dark	Figure 5
cce_0479	b	Other categories: Adaptations and atypical conditions	probable nutrient-stress induced DNA binding protein	0.2103	1.1816	0.4392	0.8104	Always Up-regulated in 8% CO2
cce_3583	b	Other categories: Adaptations and atypical conditions	putative CAB/ELIP/HLIP family protein	0.3324	0.706	0.9283	0.8698	Always Up-regulated in 8% CO2	Peak expression during light
cce_2768	b	Other categories: Drug and analog sensitivity	probable nitroreductase	0.3228	1.0662	0.76	0.4882	Always Up-regulated in 8% CO2	Peak expression during light
cce_0135	b	Other categories: Drug and analog sensitivity	putative rehydrin	-0.1786	1.2381	-0.2214	1.4386	Significantly Up-regulated in 8% CO2 when expression level is high under diunal cycle	Peak expression during dark
cce_0648	b	Other categories: heterocyst differentiation	ABC transporter permease protein, probable glycolipid exporter; devC	-0.1631	0.4867	0.3436	0.6142	Only significant Up-regulation in 8% CO2	Peak expression during light
cce_2703	b	Other categories: Hydrogenase	hydrogenase expression/formation protein; hypE	-0.2129	0.4767	0.9507	1.2656	Only significant Up-regulation in 8% CO2	Peak expression during light
cce_1611	b	Other categories: Other	putative carbohydrate kinase, PfkB family	0.1964	1.091	0.4723	1.1337	Always Up-regulated in 8% CO2	Peak expression during light
cce_1901	b	Other categories: Other	putative pathogenesis related protein	0.1337	0.9563	0.5865	0.6968	Always Up-regulated in 8% CO2	Peak expression during dark
cce_2256	b	Other categories: Other	protein involved in constitutive low affinity CO2 uptake; cupB	0.2879	0.6099	0.2802	1.0335	Always Up-regulated in 8% CO2	Peak expression during light
cce_2363	b	Other categories: Other	probable glycosyl transferase, family 2	0.7163	0.9788	0.4043	1.0797	Always Up-regulated in 8% CO2	Peak expression during light
cce_3293	b	Other categories: Other	probable inositol monophosphatase family; suhB	0.5955	1.0368	0.3494	0.9604	Always Up-regulated in 8% CO2	Peak expression during dark
cce_0206	b	Other categories: Other	alcohol dehydrogenase	-0.1767	0.899	0.058	0.5838	Only significant Up-regulation in 8% CO2	Peak expression during light
cce_2731	b	Other categories: Other	probable cyclopropane-fatty-acyl-phospholipid synthase	-0.1752	0.6655	0.6974	0.6164	Only significant Up-regulation in 8% CO2	Peak expression during light
cce_2800	b	Other categories: Other	glycosyl transferase, group 1	-0.321	0.7113	0.6284	1.04	Only significant Up-regulation in 8% CO2	Peak expression during light
cce_2605	b	Other categories: Other	aminotransferase, class I and II	-0.1877	1.0651	0.2771	0.8697	Significantly Up-regulated in 8% CO2 at the same time point on both days	Peak expression during light	Figure 5
cce_4571	b	Other categories: Other	sulfolipid biosynthesis protein; sqdB	-0.0866	1.0464	0.082	2.024	Significantly Up-regulated in 8% CO2 at the same time point on both days	Peak expression during light	Figure 5
cce_2799	b	Other categories: Other	glycosyl transferase	-0.7899	0.815	0.8746	1.297	Significantly Up-regulated in 8% CO2 when expression level is high under diunal cycle	Peak expression during dark
cce_4234	b	Other categories: Other	short-chain dehydrogenase/reductase SDR	-0.0101	1.0124	0.0949	0.5979	Significantly Up-regulated in 8% CO2 when expression level is high under diunal cycle	Peak expression during dark
cce_2813	b	Photosynthesis and respiration: ATP synthase	ATP synthase F1, beta subunit; atpB1	0.0425	1.2031	0.6429	1.5398	Always Up-regulated in 8% CO2	Peak expression during light	Figure 3
cce_4484	b	Photosynthesis and respiration: ATP synthase	ATP synthase F0, C subunit; atpH	0.1927	0.4799	0.5186	1.9558	Always Up-regulated in 8% CO2	Peak expression during light	Figure 3
cce_2257	b	Photosynthesis and respiration: CO2 fixation	beta-carbonic anhydrase, carboxysomal; icfA1	-0.1677	1.0453	-0.0225	1.1525	Significantly Up-regulated in 8% CO2 when expression level is high under diunal cycle	Peak expression during dark
cce_2434	b	Photosynthesis and respiration: CO2 fixation	carbon dioxide concentrating mechanism protein; ccmK3	-0.5947	1.225	0.1389	0.6633	Significantly Up-regulated in 8% CO2 when expression level is high under diunal cycle	Peak expression during dark
cce_3366	b	Photosynthesis and respiration: CO2 fixation	carboxysome formation protein; ccmA	-0.0204	1.3862	0.1687	0.9405	Significantly Up-regulated in 8% CO2 when expression level is high under diunal cycle	Peak expression during dark
cce_2958	b	Photosynthesis and respiration: Cytochrome b6/f complex	cytochrome b6-f complex Rieske iron-sulfur subunit, plastoquinol--plastocyanin reductase; petC1	-0.3806	0.7804	-0.1374	1.3	Significantly Up-regulated in 8% CO2 at the same time point on both days	Peak expression during light	Figure 3
cce_2959	b	Photosynthesis and respiration: Cytochrome b6/f complex	apocytochrome f component of cytochrome b6-f complex; petA	-0.4466	0.7387	0.1451	1.3553	Significantly Up-regulated in 8% CO2 at the same time point on both days	Peak expression during light	Figure 3
cce_2221	b	Photosynthesis and respiration: NADH dehydrogenase	NADH dehydrogenase subunit 4L; ndhE	0.3784	0.7571	0.3418	1.3718	Always Up-regulated in 8% CO2	Peak expression during light	Figure 3
cce_2222	b	Photosynthesis and respiration: NADH dehydrogenase	NADH dehydrogenase subunit 6; ndhG	0.1335	1.0651	0.462	1.2878	Always Up-regulated in 8% CO2	Peak expression during dark	Figure 3
cce_2224	b	Photosynthesis and respiration: NADH dehydrogenase	NADH dehydrogenase subunit 1; ndhA	0.0068	0.8126	0.2789	1.1929	Always Up-regulated in 8% CO2	Peak expression during light	Figure 3
cce_1764	b	Photosynthesis and respiration: NADH dehydrogenase	NADH dehydrogenase subunit 3; ndhC	-0.1628	0.985	0.5181	0.9394	Significantly Up-regulated in 8% CO2 when expression level is high under diunal cycle	Peak expression during dark	Figure 3
cce_4576	b	Photosynthesis and respiration: Photosystem I	photosystem I assembly protein; ycf37	0.2416	0.9791	0.1682	0.7133	Always Up-regulated in 8% CO2	Peak expression during light
cce_2172	b	Photosynthesis and respiration: Photosystem I	photosystem I assembly protein; ycf4	-0.3613	1.3565	0.3293	0.7233	Significantly Up-regulated in 8% CO2 when expression level is high under diunal cycle	Peak expression during dark
cce_0636	b	Photosynthesis and respiration: Photosystem II	photosystem II D1 protein; psbA5	-0.3727	0.6454	-0.0793	1.0107	Significantly Up-regulated in 8% CO2 at the same time point on both days	Peak expression during light
cce_2792	b	Photosynthesis and respiration: Photosystem II	photosystem II 13 kD protein; psb28-2	0.2507	0.8882	-0.1178	0.9741	Significantly Up-regulated in 8% CO2 at the same time point on both days	Peak expression during light
cce_3398	b	Photosynthesis and respiration: Soluble electron carriers	ferredoxin thioredoxin reductase catalytic chain; ftrC	-0.4083	0.8158	0.2275	0.7999	Significantly Up-regulated in 8% CO2 at the same time point on both days	Peak expression during light
cce_4034	b	Purines, pyrimidines, nucleosides, and nucleotides: Interconversions and salvage of nucleosides and nucleotides	adenylate kinase; adk	0.4236	0.9976	0.619	0.4864	Always Up-regulated in 8% CO2		Figure 5
cce_1084	b	Purines, pyrimidines, nucleosides, and nucleotides: Purine ribonucleotide biosynthesis	phosphoribosylglycinamide synthetase; purD	0.4064	0.8552	0.0003	1.0104	Always Up-regulated in 8% CO2	Peak expression during dark	Figure 5
cce_1210	b	Purines, pyrimidines, nucleosides, and nucleotides: Purine ribonucleotide biosynthesis	phosphoribosylformylglycinamidine synthase II; purL	0.1774	0.6017	0.1609	0.6375	Always Up-regulated in 8% CO2	Peak expression during dark	Figure 5
cce_1211	b	Purines, pyrimidines, nucleosides, and nucleotides: Purine ribonucleotide biosynthesis	amidophosphoribosyl transferase	0.2615	0.8124	0.8654	0.5509	Always Up-regulated in 8% CO2	Peak expression during light	Figure 5
cce_1354	b	Purines, pyrimidines, nucleosides, and nucleotides: Purine ribonucleotide biosynthesis	ribonucleoside-diphosphate reductase alpha subunit; nrdA	0.2483	1.091	-0.0987	1.9693	Significantly Up-regulated in 8% CO2 when expression level is high under diunal cycle	Peak expression during dark
cce_3816	b	Purines, pyrimidines, nucleosides, and nucleotides: Purine ribonucleotide biosynthesis	adenylosuccinate lyase; purB	0.08	1.1806	-0.0473	0.703	Significantly Up-regulated in 8% CO2 when expression level is high under diunal cycle	Peak expression during dark	Figure 5
cce_1125	b	Purines, pyrimidines, nucleosides, and nucleotides: Pyrimidine ribonucleotide biosynthesis	dihydroorotate dehydrogenase; pyrD	0.349	0.6867	0.4419	0.6049	Always Up-regulated in 8% CO2	Peak expression during dark	Figure 5
cce_0137	b	Regulatory functions: Regulatory functions	putative sulfotransferase	0.1794	0.4788	0.4519	0.6136	Always Up-regulated in 8% CO2	Peak expression during dark
cce_4183	b	Regulatory functions: Regulatory functions	two-component response regulator	0.0334	1.0007	0.103	0.6294	Always Up-regulated in 8% CO2	Peak expression during dark
cce_0289	b	Regulatory functions: Regulatory functions	two-component response regulator	-0.0373	0.8452	0.3386	0.6239	Significantly Up-regulated in 8% CO2 at the same time point on both days	Peak expression during light
cce_4002	b	Regulatory functions: Regulatory functions	two-component response regulator; rpaB	0.17	0.9547	-0.3694	0.8207	Significantly Up-regulated in 8% CO2 when expression level is high under diunal cycle	Peak expression during dark
cce_1366	b	Transcription: RNA synthesis, modification, and DNA transcription	protein subunit of ribonuclease P; rnpA	0.5196	0.9626	0.7766	0.6041	Always Up-regulated in 8% CO2	Peak expression during dark
cce_1318	b	Translation: Aminoacyl tRNA synthetases and tRNA modification	phenylalanyl-tRNA synthetase alpha chain; pheS	0.4558	0.7314	0.3111	1.0302	Always Up-regulated in 8% CO2	Peak expression during dark
cce_1758	b	Translation: Aminoacyl tRNA synthetases and tRNA modification	glutamyl-tRNA synthetase; gltX	0.3879	0.6948	0.5607	0.9862	Always Up-regulated in 8% CO2	Peak expression during dark
cce_3990	b	Translation: Aminoacyl tRNA synthetases and tRNA modification	glycyl-tRNA synthetase alpha chain; glyQ	0.5835	0.937	0.8019	0.5303	Always Up-regulated in 8% CO2	Peak expression during dark
cce_4545	b	Translation: Aminoacyl tRNA synthetases and tRNA modification	isoleucyl-tRNA synthetase; ileS	0.1569	0.7457	0.2921	0.6838	Always Up-regulated in 8% CO2	Peak expression during light
cce_1710	b	Translation: Aminoacyl tRNA synthetases and tRNA modification	glutamyl-tRNA (Gln) amidotransferase subunit A; gatA	-0.3779	0.7544	0.2021	0.5803	Significantly Up-regulated in 8% CO2 when expression level is high under diunal cycle	Peak expression during dark
cce_1910	b	Translation: Degradation of proteins, peptides, and glycopeptides	ATP-dependent Clp protease, proteolytic subunit; clpP4	0.1086	0.4913	0.5995	0.8866	Always Up-regulated in 8% CO2	Peak expression during light
cce_1679	b	Translation: Protein modification and translation factors	GTP-binding protein TypA	0.0337	1.14	0.7453	0.497	Always Up-regulated in 8% CO2	Peak expression during light
cce_0505	b	Translation: Protein modification and translation factors	peptidyl-prolyl cis-trans isomerase	-0.3085	1.4226	0.0595	1.8162	Significantly Up-regulated in 8% CO2 when expression level is high under diunal cycle	Peak expression during dark
cce_0704	b	Translation: Protein modification and translation factors	elongation factor TS; tsf	-0.041	0.8694	0.7445	1.0321	Significantly Up-regulated in 8% CO2 when expression level is high under diunal cycle	Peak expression during dark
cce_2122	b	Translation: Protein modification and translation factors	elongation factor P; efp	-0.1848	0.7465	-0.0341	0.6898	Significantly Up-regulated in 8% CO2 when expression level is high under diunal cycle	Peak expression during dark
cce_4088	b	Translation: Protein modification and translation factors	elongation factor EF-Tu; tufA	-0.062	1.1317	0.8749	0.7569	Significantly Up-regulated in 8% CO2 when expression level is high under diunal cycle	Peak expression during dark
cce_0081	b	Translation: Ribosomal proteins	30S ribosomal protein S14; rps14	0.1412	0.6002	0.6218	0.5954	Always Up-regulated in 8% CO2	Peak expression during dark
cce_0136	b	Translation: Ribosomal proteins	50S ribosomal protein L28; rpl28	0.0587	0.6569	0.3128	0.9104	Always Up-regulated in 8% CO2	Peak expression during light
cce_0223	b	Translation: Ribosomal proteins	50S ribosomal protein L7/L12; rpl7/rpl12	0.3305	1.0417	0.7414	1.0602	Always Up-regulated in 8% CO2	Peak expression during dark
cce_0705	b	Translation: Ribosomal proteins	30S ribosomal protein S2; rps2	0.1006	0.8014	0.4338	0.6443	Always Up-regulated in 8% CO2	Peak expression during dark
cce_0801	b	Translation: Ribosomal proteins	50s ribosomal protein L19; rpl19	0.7167	0.6765	0.8265	0.9247	Always Up-regulated in 8% CO2
cce_2725	b	Translation: Ribosomal proteins	30s ribosomal protein S6; rps6	0.239	0.5868	0.2806	1.0099	Always Up-regulated in 8% CO2	Peak expression during dark
cce_4398	b	Translation: Ribosomal proteins	50S ribosomal protein L9; rpl9	0.1116	0.8183	0.2185	0.8154	Always Up-regulated in 8% CO2	Peak expression during dark
cce_0226	b	Translation: Ribosomal proteins	50S ribosomal protein L11; rpl11	-0.3436	1.5117	0.6104	0.8181	Only significant Up-regulation in 8% CO2
cce_4087	b	Translation: Ribosomal proteins	30S ribosomal protein S10; rps10	-0.0659	1.6036	0.3278	1.5485	Significantly Up-regulated in 8% CO2 when expression level is high under diunal cycle	Peak expression during dark
cce_1619	b	Transport and binding proteins: Transport and binding proteins	ammonium transport protein; cysQ	0.1874	1.0345	0.5217	0.8978	Always Up-regulated in 8% CO2	Peak expression during light
cce_3679	b	Transport and binding proteins: Transport and binding proteins	putative cobalt ABC transporter permease protein; cbiQ2	0.6122	1.0101	0.3931	1.0491	Always Up-regulated in 8% CO2	Peak expression during dark
cce_0886	b	Transport and binding proteins: Transport and binding proteins	phosphate ABC transporter, periplasmic phosphate-binding protein; pstS	-0.1162	0.8487	-0.2155	1.0268	Significantly Up-regulated in 8% CO2 at the same time point on both days	Peak expression during light
cce_2801	b	Transport and binding proteins: Transport and binding proteins	ABC transporter, ATP-binding protein	-0.2708	0.7572	0.8394	1.0727	Significantly Up-regulated in 8% CO2 when expression level is high under diunal cycle	Peak expression during dark
cce_0366	b		unknown	0.2187	0.5	0.505	0.7472	Always Up-regulated in 8% CO2	Peak expression during light
cce_0389	b		unknown; contains a TrkA-N domain	0.0495	1.065	0.2636	0.6474	Always Up-regulated in 8% CO2	Peak expression during light
cce_0425	b		unknown	0.0071	0.6948	0.0408	0.595	Always Up-regulated in 8% CO2	Peak expression during dark
cce_0703	b		unknown	0.3324	0.5742	0.3343	0.6219	Always Up-regulated in 8% CO2	Peak expression during dark
cce_0924	b		unknown; contains a glycosyl transferase, family 9 domain	0.2398	0.5116	0.3519	0.7748	Always Up-regulated in 8% CO2	Peak expression during dark
cce_0986	b		unknown; contains a methyltransferase type 11 domain	0.1916	1.1096	0.1458	0.689	Always Up-regulated in 8% CO2	Peak expression during dark
cce_1034	b		unknown; contains a Ferritin/ribonucleotide reductase-like domain	0.4896	1.3124	0.6036	0.7017	Always Up-regulated in 8% CO2	Peak expression during dark
cce_1129	b		hypothetical protein	0.2208	0.6215	0.648	1.0993	Always Up-regulated in 8% CO2	Peak expression during dark
cce_1167	b		conserved hypothetical protein	0.1079	0.5919	0.2845	0.7368	Always Up-regulated in 8% CO2	Peak expression during light
cce_1364	b		putative 60 kD inner membrane insertion protein	0.0337	0.8146	0.5782	0.975	Always Up-regulated in 8% CO2	Peak expression during light
cce_1365	b		unknown	0.0618	0.4997	0.7986	1.1424	Always Up-regulated in 8% CO2	Peak expression during light
cce_1454	b		unknown	0.3268	0.3992	1.1287	1.3744	Always Up-regulated in 8% CO2	Peak expression during dark
cce_1461	b		unknown	0.6589	1.0136	0.4165	0.6768	Always Up-regulated in 8% CO2	Peak expression during dark
cce_1462	b		unknown	0.5473	1.2823	0.5799	0.8187	Always Up-regulated in 8% CO2	Peak expression during dark
cce_1463	b		unknown	0.4326	1.2216	0.5903	0.6938	Always Up-regulated in 8% CO2	Peak expression during dark
cce_1476	b		hypothetical protein; contains DUF6, transmembrane	0.0742	0.6937	0.2296	0.6815	Always Up-regulated in 8% CO2	Peak expression during dark
cce_1842	b		DUF150-containing protein	0.2172	1.1228	0.6658	0.7237	Always Up-regulated in 8% CO2	Peak expression during light
cce_1846	b		hypothetical protein	0.4861	0.5109	0.6006	0.8688	Always Up-regulated in 8% CO2	Peak expression during dark
cce_1866	b		conserved hypothetical protein	0.5493	1.2059	0.3156	1.3578	Always Up-regulated in 8% CO2	Peak expression during dark
cce_2348	b		hypothetical protein	0.0921	0.7508	0.2392	0.5603	Always Up-regulated in 8% CO2	Peak expression during dark
cce_2367	b		hypothetical protein	0.4631	0.8278	0.1594	0.7966	Always Up-regulated in 8% CO2	Peak expression during dark
cce_2479	b		hypothetical protein; contains a NADPH-dependent FMN reductase domain	0.1888	0.8399	0.4482	0.8559	Always Up-regulated in 8% CO2	Peak expression during light
cce_2552	b		unknown; contains amidinotransferase and CHP300 domains	0.3893	1.1757	0.1327	1.484	Always Up-regulated in 8% CO2	Peak expression during dark
cce_2553	b		hypothetical protein	0.3501	0.8784	0.1584	0.8767	Always Up-regulated in 8% CO2	Peak expression during light
cce_2701	b		unknown; contains a Lambda repressor-like, DNA-binding domain	0.0259	0.7648	0.1374	0.6158	Always Up-regulated in 8% CO2	Peak expression during dark
cce_2719	b		flavin oxidoreductase/NADH oxidase	0.0153	0.6438	0.5346	0.8576	Always Up-regulated in 8% CO2	Peak expression during dark
cce_2720	b		hypothetical protein	0.1636	0.6544	0.2074	0.635	Always Up-regulated in 8% CO2	Peak expression during dark
cce_2723	b		conserved hypothetical protein	0.0727	0.7075	0.6943	0.6043	Always Up-regulated in 8% CO2	Peak expression during light
cce_3098	b		DUF938-containing protein	0.537	1.1861	0.351	0.5692	Always Up-regulated in 8% CO2	Peak expression during dark
cce_3140	b		unknown	0.2057	0.6161	0.7594	0.7473	Always Up-regulated in 8% CO2	Peak expression during dark
cce_3182	b		hypothetical protein	0.0049	0.6876	0.1622	0.7474	Always Up-regulated in 8% CO2	Peak expression during light
cce_3299	b		unknown	0.0611	1.6119	0.1549	0.6734	Always Up-regulated in 8% CO2	Peak expression during dark
cce_3326	b		putative GTP cyclohydrolase I	0.2993	1.0135	0.5415	1.409	Always Up-regulated in 8% CO2	Peak expression during light
cce_3560	b		hypothetical protein	0.6148	1.444	0.5161	0.5914	Always Up-regulated in 8% CO2	Peak expression during dark
cce_3575	b		CHP701-containing protein	0.2777	0.513	0.5028	1.2181	Always Up-regulated in 8% CO2	Peak expression during dark
cce_3678	b		unknown	0.6397	1.2326	0.4411	1.0622	Always Up-regulated in 8% CO2	Peak expression during dark
cce_3680	b		conserved hypothetical protein	0.4591	0.7242	0.2107	0.7041	Always Up-regulated in 8% CO2	Peak expression during dark
cce_3736	b		conserved hypothetical protein	0.4076	0.8462	1.0811	0.5977	Always Up-regulated in 8% CO2	Peak expression during light
cce_4185	b		putative adenosine/AMP deaminase	0.2127	1.3029	0.8127	0.913	Always Up-regulated in 8% CO2	Peak expression during light
cce_4223	b		hypothetical protein; contains a neurotransmitter-gated ion-channel domain	0.5817	1.0299	0.6806	0.9165	Always Up-regulated in 8% CO2	Peak expression during dark
cce_4315	b		hypothetical protein	0.3198	1.0913	0.1317	0.8449	Always Up-regulated in 8% CO2
cce_4379	b		CHP103-containing protein	0.3916	0.6184	0.6681	1.2887	Always Up-regulated in 8% CO2	Peak expression during light
cce_4430	b		putative sialidase	0.265	0.5661	0.3953	0.73	Always Up-regulated in 8% CO2	Peak expression during light
cce_4555	b		putative polysaccharide pyruvyl transferase	0.1362	0.6717	0.2067	0.9313	Always Up-regulated in 8% CO2	Peak expression during light
cce_4574	b		unknown; contains a Mechanosensitive ion channel, MscS domain	0.1674	0.6967	0.0697	0.7919	Always Up-regulated in 8% CO2	Peak expression during dark
cce_4617	b		unknown	0.2087	1.1873	0.1475	0.7076	Always Up-regulated in 8% CO2	Peak expression during dark
cce_0317	b		unknown; contains an ABC-1 domain	-0.4101	0.8627	0.5389	0.4919	Only significant Up-regulation in 8% CO2	Peak expression during light
cce_1709	b		hypothetical protein; contains an alpha/beta hydrolase fold-1 domain	-0.5798	0.3171	0.5377	0.6805	Only significant Up-regulation in 8% CO2	Peak expression during light
cce_2312	b		4-hydroxy-3-methylbut-2-en-1-yl diphosphate synthase; ispG	-0.0968	0.8246	0.6569	0.7212	Only significant Up-regulation in 8% CO2	Peak expression during light
cce_2960	b		hypothetical protein	-0.1597	0.5635	0.2558	0.7989	Only significant Up-regulation in 8% CO2	Peak expression during light
cce_3653	b		DUF1257-containing protein	-0.2272	0.8309	0.627	0.8115	Only significant Up-regulation in 8% CO2	Peak expression during light
cce_4618	b		hypothetical protein	0.6741	0.9297	-0.2791	1.2304	Only significant Up-regulation in 8% CO2
cce_0441	b		photosystem II 22 kD protein; psb29	0.1647	1.2119	-0.0905	0.8626	Significantly Up-regulated in 8% CO2 at the same time point on both days	Peak expression during light
cce_1134	b		unknown	-0.2931	0.8109	0.2325	0.775	Significantly Up-regulated in 8% CO2 at the same time point on both days	Peak expression during light
cce_1380	b		DUF1001-containing protein	0.048	0.6951	-0.0193	0.7045	Significantly Up-regulated in 8% CO2 at the same time point on both days	Peak expression during light
cce_1430	b		unknown; contains a short-chain dehydrogenase/reductase SDR domain	-0.4642	1.0916	-0.0053	0.7706	Significantly Up-regulated in 8% CO2 at the same time point on both days	Peak expression during light
cce_1609	b		unknown; contains DUF608	-0.0566	0.8828	0.1568	0.9135	Significantly Up-regulated in 8% CO2 at the same time point on both days	Peak expression during light
cce_1664	b		hypothetical protein	-0.6606	1.044	0.1884	0.801	Significantly Up-regulated in 8% CO2 at the same time point on both days	Peak expression during light
cce_2103	b		rfrA family pentapeptide repeat	0.0501	0.672	-0.0805	0.9576	Significantly Up-regulated in 8% CO2 at the same time point on both days	Peak expression during light
cce_2212	b		hypothetical protein	-0.7373	0.9647	0.5102	1.5275	Significantly Up-regulated in 8% CO2 at the same time point on both days	Peak expression during light
cce_2736	b		hypothetical protein	-0.2926	1.1592	0.334	0.9565	Significantly Up-regulated in 8% CO2 at the same time point on both days
cce_3652	b		conserved hypothetical protein	-0.2578	0.7572	0.4884	0.7379	Significantly Up-regulated in 8% CO2 at the same time point on both days	Peak expression during light
cce_3875	b		unknown	-0.2267	0.9115	-0.1622	0.8793	Significantly Up-regulated in 8% CO2 at the same time point on both days	Peak expression during light
cce_5172	b		unknown; contains a Cyclic nucleotide-binding domain	-0.2325	0.6757	0.1805	0.7585	Significantly Up-regulated in 8% CO2 at the same time point on both days	Peak expression during light
cce_5173	b		unknown	-0.2628	0.9381	-0.026	0.7279	Significantly Up-regulated in 8% CO2 at the same time point on both days
cce_0009	b		unknown	0.5189	1.4061	-0.3584	0.7034	Significantly Up-regulated in 8% CO2 when expression level is high under diunal cycle	Peak expression during dark
cce_0035	b		hypothetical protein	-1.0846	0.8769	0.5036	1.3497	Significantly Up-regulated in 8% CO2 when expression level is high under diunal cycle	Peak expression during dark
cce_0233	b		hypothetical protein	-0.0937	0.849	0.2624	0.8005	Significantly Up-regulated in 8% CO2 when expression level is high under diunal cycle	Peak expression during dark
cce_0915	b		unknown	-0.0452	0.783	-0.0754	0.77	Significantly Up-regulated in 8% CO2 when expression level is high under diunal cycle	Peak expression during dark
cce_1018	b		putative 2-phosphosulfolactate phosphatase	-0.2656	0.6516	0.216	0.6212	Significantly Up-regulated in 8% CO2 when expression level is high under diunal cycle	Peak expression during dark
cce_1575	b		hypothetical protein	-0.9864	0.968	0.8569	1.6809	Significantly Up-regulated in 8% CO2 when expression level is high under diunal cycle	Peak expression during dark
cce_1811	b		putative BolA-like protein	-0.3201	0.6605	0.955	0.9703	Significantly Up-regulated in 8% CO2 when expression level is high under diunal cycle	Peak expression during dark
cce_2039	b		putative six-hairpin glycosidase familly protein	-0.0334	0.7775	-0.0269	0.7675	Significantly Up-regulated in 8% CO2 when expression level is high under diunal cycle	Peak expression during dark
cce_2123	b		hypothetical protein; contains a Methyltransferase type 11 domain	-0.1306	1.3296	0.5114	0.9248	Significantly Up-regulated in 8% CO2 when expression level is high under diunal cycle	Peak expression during dark
cce_2449	b		unknown; contains a glycoside hydrolase, family 57 domain	-0.2009	1.5349	0.3557	1.4806	Significantly Up-regulated in 8% CO2 when expression level is high under diunal cycle	Peak expression during dark
cce_2798	b		conserved hypothetical protein	-0.5075	0.5775	0.4958	1.0083	Significantly Up-regulated in 8% CO2 when expression level is high under diunal cycle	Peak expression during dark
cce_2802	b		hypothetical protein; contains a Protein kinase-like domain	-0.2785	0.7827	0.6182	1.0983	Significantly Up-regulated in 8% CO2 when expression level is high under diunal cycle	Peak expression during dark
cce_2900	b		hypothetical protein	-0.193	0.7369	0.2814	0.6276	Significantly Up-regulated in 8% CO2 when expression level is high under diunal cycle	Peak expression during dark
cce_3230	b		unknown	0.6444	1.038	-0.3772	1.1515	Significantly Up-regulated in 8% CO2 when expression level is high under diunal cycle	Peak expression during dark
cce_4108	b		conserved hypothetical protein	0.2763	0.8634	-0.037	0.8708	Significantly Up-regulated in 8% CO2 when expression level is high under diunal cycle	Peak expression during dark
cce_0553	c	Amino acid biosynthesis: Serine family / Sulfur assimilation	serine O-acetyltransferase; cysE2	0.0395	3.0743	-0.0624	4.3561	Significantly Up-regulated in 8% CO2 when expression level is high under diunal cycle	Peak expression during dark
cce_2324	c	Biosynthesis of cofactors, prosthetic groups, and carriers: Cobalamin, heme, phycobilin and porphyrin	heme oxygenase; ho2	-0.338	2.8666	-1.3413	3.7915	Significantly Up-regulated in 8% CO2 when expression level is high under diunal cycle	Peak expression during dark
cce_2325	c	Biosynthesis of cofactors, prosthetic groups, and carriers: Cobalamin, heme, phycobilin and porphyrin	oxygen independent coprophorphyrinogen III oxidase 1; hemN	-0.0612	2.6554	-0.3094	1.6062	Significantly Up-regulated in 8% CO2 when expression level is high under diunal cycle	Peak expression during dark
cce_0844	c	Biosynthesis of cofactors, prosthetic groups, and carriers: Molybdopterin	molybdenum-pterin binding protein; mop	1.2944	1.0919	-0.4038	2.5086	Only significant Up-regulation in 8% CO2	Peak expression during light
cce_1344	c	Cellular processes: Chaperones	chaperonin 1; groEL1	-1.129	2.1916	1.0483	1.9779	Significantly Up-regulated in 8% CO2 when expression level is high under diunal cycle	Peak expression during dark
cce_3330	c	Cellular processes: Chaperones	chaperonin 2; groEL2	-1.1969	2.0982	0.6885	2.3858	Significantly Up-regulated in 8% CO2 when expression level is high under diunal cycle	Peak expression during dark
cce_0559	c	Central intermediary metabolism: Nitrogen fixation	nitrogenase iron protein; nifH	0.0529	2.6911	0.3746	1.3758	Always Up-regulated in 8% CO2	Peak expression during dark	Figures 3, 5
cce_0568	c	Central intermediary metabolism: Nitrogen fixation	nitrogen fixation protein; nifW	0.2468	2.7297	0.078	2.4955	Always Up-regulated in 8% CO2	Peak expression during dark
cce_0547	c	Central intermediary metabolism: Nitrogen fixation	nifT/fixU	-0.1302	2.2225	-0.7204	3.592	Significantly Up-regulated in 8% CO2 when expression level is high under diunal cycle	Peak expression during dark
cce_0548	c	Central intermediary metabolism: Nitrogen fixation	iron-sulfur cofactor synthesis protein; nifZ	-0.3362	2.3821	-0.3539	3.1561	Significantly Up-regulated in 8% CO2 when expression level is high under diunal cycle	Peak expression during dark
cce_0549	c	Central intermediary metabolism: Nitrogen fixation	homocitrate synthase; nifV	-0.0125	2.8913	-0.1276	3.7918	Significantly Up-regulated in 8% CO2 when expression level is high under diunal cycle	Peak expression during dark
cce_0554	c	Central intermediary metabolism: Nitrogen fixation	nitrogenase cofactor biosynthesis protein; nifB	-0.0215	3.3768	-0.0759	4.1507	Significantly Up-regulated in 8% CO2 when expression level is high under diunal cycle	Peak expression during dark
cce_0557	c	Central intermediary metabolism: Nitrogen fixation	nitrogenase cofactor synthesis protein; nifS	-0.2687	2.6566	-0.1178	3.0576	Significantly Up-regulated in 8% CO2 when expression level is high under diunal cycle	Peak expression during dark
cce_0558	c	Central intermediary metabolism: Nitrogen fixation	iron-sulfur cluster assembly protein; nifU	0.1575	2.6502	-0.0424	3.0648	Significantly Up-regulated in 8% CO2 when expression level is high under diunal cycle	Peak expression during dark
cce_0560	c	Central intermediary metabolism: Nitrogen fixation	nitrogenase molybdenum-iron protein alpha chain; nifD	-0.0424	3.3721	0.0042	2.4851	Significantly Up-regulated in 8% CO2 when expression level is high under diunal cycle	Peak expression during dark	Figures 3, 5
cce_0561	c	Central intermediary metabolism: Nitrogen fixation	nitrogenase molybdenum-iron protein beta chain; nifK	-0.15	3.4717	0.0464	3.2709	Significantly Up-regulated in 8% CO2 when expression level is high under diunal cycle	Peak expression during dark	Figures 3, 5
cce_0563	c	Central intermediary metabolism: Nitrogen fixation	nitrogenase molybdenum-iron cofactor biosynthesis protein; nifE	-0.1019	2.3112	-0.0083	3.0429	Significantly Up-regulated in 8% CO2 when expression level is high under diunal cycle	Peak expression during dark
cce_0564	c	Central intermediary metabolism: Nitrogen fixation	nitrogenase molybdenum-iron cofactor biosynthesis protein; nifN	-0.1123	2.2155	-0.0472	2.7372	Significantly Up-regulated in 8% CO2 when expression level is high under diunal cycle	Peak expression during dark
cce_0565	c	Central intermediary metabolism: Nitrogen fixation	probable nitrogen fixation protein; nifX	-0.0052	1.9661	-0.0804	1.8984	Significantly Up-regulated in 8% CO2 when expression level is high under diunal cycle	Peak expression during dark
cce_0579	c	Central intermediary metabolism: Nitrogen metabolism	4Fe-4S ferredoxin; fdxB	0.0042	1.5649	0.0338	1.8862	Always Up-regulated in 8% CO2	Peak expression during dark
cce_0570	c	Other categories: heterocyst differentiation	Fe-S cluster biosynthesis, putative nitrogen fixation related protein; hesB/yadR/yfhF	0.1011	2.467	0.0006	2.4563	Always Up-regulated in 8% CO2	Peak expression during dark
cce_0571	c	Other categories: heterocyst differentiation	2Fe-2S ferredoxin, putative nitrogen fixation related protein	0.4233	2.1914	0.1564	2.7639	Always Up-regulated in 8% CO2	Peak expression during dark
cce_0569	c	Other categories: heterocyst differentiation	putative molybdenum cofactor biosynthesis/nitrogen fixation related protein; hesA	0.2484	2.3779	-0.1731	2.0499	Significantly Up-regulated in 8% CO2 when expression level is high under diunal cycle	Peak expression during dark
cce_3126	c	Other categories: Other	peroxiredoxin	-0.4966	0.6442	-0.1871	2.4703	Significantly Up-regulated in 8% CO2 at the same time point on both days
cce_2812	c	Photosynthesis and respiration: ATP synthase	ATP synthase epsilon subunit; atpE	0.1754	1.3801	0.5055	2.1902	Always Up-regulated in 8% CO2	Peak expression during light	Figure 3
cce_4483	c	Photosynthesis and respiration: ATP synthase	ATP synthase F0, A subunit; atpI	0.4012	0.8323	0.534	2.6254	Always Up-regulated in 8% CO2	Peak expression during light	Figure 3
cce_4485	c	Photosynthesis and respiration: ATP synthase	ATP synthase F0, B' subunit; atpG	0.0819	0.9767	0.1786	2.2422	Always Up-regulated in 8% CO2	Peak expression during light	Figure 3
cce_4486	c	Photosynthesis and respiration: ATP synthase	ATP synthase F0, B subunit; atpF	0.1217	1.1251	0.3905	2.4358	Always Up-regulated in 8% CO2	Peak expression during light	Figure 3
cce_4487	c	Photosynthesis and respiration: ATP synthase	ATP synthase delta subunit; atpD	0.2055	1.2226	0.4605	2.525	Always Up-regulated in 8% CO2	Peak expression during light	Figure 3
cce_4488	c	Photosynthesis and respiration: ATP synthase	ATP synthase F1, alpha subunit; atpA1	0.2657	1.2181	0.4236	2.4411	Always Up-regulated in 8% CO2	Peak expression during light	Figure 3
cce_4489	c	Photosynthesis and respiration: ATP synthase	ATP synthase gamma subunit; atpC1	0.3276	0.7134	0.3861	2.5681	Always Up-regulated in 8% CO2	Peak expression during light	Figure 3
cce_3662	c	Photosynthesis and respiration: NADH dehydrogenase	FAD-dependent pyridine nucleotide-disulphide oxidoreductase	-0.1802	1.484	0.7335	3.0246	Significantly Up-regulated in 8% CO2 when expression level is high under diunal cycle	Peak expression during dark
cce_2908	c	Photosynthesis and respiration: Phycobilisome	allophycocyanin alpha subunit; apcA	-0.3375	1.3758	-0.4569	2.6369	Significantly Up-regulated in 8% CO2 at the same time point on both days	Peak expression during light	Figure 3
cce_2909	c	Photosynthesis and respiration: Phycobilisome	allophycocyanin beta subunit; apcB	-0.306	1.2253	-0.5399	2.7927	Significantly Up-regulated in 8% CO2 at the same time point on both days	Peak expression during light	Figure 3
cce_0589	c	Photosynthesis and respiration: Soluble electron carriers	cytochrome c family protein	0.69	0.2985	0.8414	3.3001	Always Up-regulated in 8% CO2	Peak expression during light
cce_0994	c	Photosynthesis and respiration: Soluble electron carriers	ferredoxin-NADP oxidoreductase; petH	0.3831	2.065	0.816	2.104	Always Up-regulated in 8% CO2	Peak expression during dark	Figure 3
cce_0556	c	Regulatory functions: Regulatory functions	4Fe-4S ferredoxin	-0.1393	2.6594	-0.3021	3.5226	Significantly Up-regulated in 8% CO2 when expression level is high under diunal cycle	Peak expression during dark
cce_0574	c	Transport and binding proteins: Transport and binding proteins	GTP-binding protein, HSR1-related	-0.1669	2.0123	-0.0702	2.553	Significantly Up-regulated in 8% CO2 when expression level is high under diunal cycle	Peak expression during dark
cce_0575	c	Transport and binding proteins: Transport and binding proteins	ferrous iron transport protein B; feoB2	-0.1373	2.6904	0.054	3.5836	Significantly Up-regulated in 8% CO2 when expression level is high under diunal cycle	Peak expression during dark	Figure 3
cce_0578	c	Transport and binding proteins: Transport and binding proteins	putative molybdate ABC transporter, permease protein	0.0463	1.564	-0.2871	2.078	Significantly Up-regulated in 8% CO2 when expression level is high under diunal cycle	Peak expression during dark
cce_0566	c		DUF269-containing protein	0.0558	2.546	0.2508	2.548	Always Up-regulated in 8% CO2	Peak expression during dark
cce_0567	c		DUF683-containing protein	0.1463	3.1987	0.3633	2.7077	Always Up-regulated in 8% CO2	Peak expression during dark
cce_0573	c		conserved hypothetical protein	0.1117	2.2467	0.0365	2.0974	Always Up-regulated in 8% CO2
cce_2444	c		ThiamineS-like protein	0.4495	1.9554	1.2373	2.4745	Always Up-regulated in 8% CO2	Peak expression during dark
cce_3222	c		hypothetical protein	0.3314	2.7852	1.3378	4.049	Always Up-regulated in 8% CO2	Peak expression during dark
cce_0551	c		hypothetical protein	-0.0104	2.933	-0.3991	3.9214	Significantly Up-regulated in 8% CO2 at the same time point on both days
cce_0545	c		putative Nitrogenase-associated protein	0.0447	2.848	-0.0179	3.1456	Significantly Up-regulated in 8% CO2 when expression level is high under diunal cycle	Peak expression during dark
cce_0546	c		hypothetical protein; contains a thioredoxin fold domain	-0.0254	3.5324	0.101	3.0638	Significantly Up-regulated in 8% CO2 when expression level is high under diunal cycle	Peak expression during dark
cce_0550	c		conserved hypothetical protein	-0.0222	2.8717	-0.0532	3.8959	Significantly Up-regulated in 8% CO2 when expression level is high under diunal cycle	Peak expression during dark
cce_0552	c		conserved hypothetical protein	0.6166	2.827	-0.5346	3.1924	Significantly Up-regulated in 8% CO2 when expression level is high under diunal cycle	Peak expression during dark
cce_0555	c		hypothetical protein	-0.2835	2.7926	0.0696	3.3621	Significantly Up-regulated in 8% CO2 when expression level is high under diunal cycle	Peak expression during dark
cce_0562	c		hypothetical protein; contains a Mo-dependent nitrogenase, C-terminal domain	-0.1402	2.5551	-0.051	1.9701	Significantly Up-regulated in 8% CO2 when expression level is high under diunal cycle	Peak expression during dark
cce_0572	c		hypothetical protein	0.1484	2.1546	-0.0179	2.0576	Significantly Up-regulated in 8% CO2 when expression level is high under diunal cycle	Peak expression during dark
cce_0576	c		ferrous iron transport protein A; feoA2	0.0001	2.3129	-0.0527	3.1952	Significantly Up-regulated in 8% CO2 when expression level is high under diunal cycle	Peak expression during dark	Figure 3
cce_0577	c		hypothetical protein; contains DUF81	0.026	2.0547	-0.0181	2.4804	Significantly Up-regulated in 8% CO2 when expression level is high under diunal cycle	Peak expression during dark
cce_0632	c		unknown; contains a methyltransferase type 11 domain	-0.1991	2.5844	-0.2318	1.9035	Significantly Up-regulated in 8% CO2 when expression level is high under diunal cycle	Peak expression during dark
cce_1572	c		hypothetical protein	-1.2231	2.0256	1.5087	2.8113	Significantly Up-regulated in 8% CO2 when expression level is high under diunal cycle	Peak expression during dark
cce_1573	c		hypothetical protein	-1.0379	2.0036	1.4559	2.9457	Significantly Up-regulated in 8% CO2 when expression level is high under diunal cycle	Peak expression during dark
cce_1574	c		hypothetical protein	-1.2137	1.571	1.3646	2.6243	Significantly Up-regulated in 8% CO2 when expression level is high under diunal cycle	Peak expression during dark
cce_4128	c		unknown	-1.0846	1.371	1.0195	1.9826	Significantly Up-regulated in 8% CO2 when expression level is high under diunal cycle	Peak expression during dark
cce_4412	c		magnesium-protoporphyrin IX monomethyl ester aerobic oxidative cyclase	-0.3978	1.8251	-0.739	1.9781	Significantly Up-regulated in 8% CO2 when expression level is high under diunal cycle	Peak expression during dark
cce_4249	d	Amino acid biosynthesis: Aromatic amino acid family	ATP phosphoribosyltransferase; hisG	-0.1325	1.0021	0.3009	0.3071	Significantly Up-regulated in 8% CO2 when expression level is high under diunal cycle	Peak expression during dark
cce_0077	d	Amino acid biosynthesis: Aspartate family	5-methyltetrahydrofolate--homocysteine methyltransferase; metH	-0.223	0.7415	-0.2476	0.5363	Significantly Up-regulated in 8% CO2 when expression level is high under diunal cycle	Peak expression during dark
cce_4146	d	Amino acid biosynthesis: Aspartate family	diaminopimelate epimerase; dapF	-0.1199	0.8595	-0.1026	0.4273	Significantly Up-regulated in 8% CO2 when expression level is high under diunal cycle	Peak expression during dark
cce_4478	d	Amino acid biosynthesis: Branched chain family	acetolactate synthase; ilvG	-0.0401	0.8767	0.442	-0.4754	Only significant Up-regulation in 8% CO2	Peak expression during dark
cce_4400	d	Amino acid biosynthesis: Branched chain family	dihydroxyacid dehydratase; ilvD	-0.0439	1.4056	0.1034	0.4859	Significantly Up-regulated in 8% CO2 when expression level is high under diunal cycle	Peak expression during dark
cce_4582	d	Amino acid biosynthesis: Branched chain family	3-isopropylmalate dehydratase, small subunit; leuD	-0.3452	0.6436	0.0766	0.2693	Significantly Up-regulated in 8% CO2 when expression level is high under diunal cycle	Peak expression during dark
cce_3094	d	Amino acid biosynthesis: Glutamate family / Nitrogen assimilation	N-acetylornithine aminotransferase; argD	0.14	1.0666	0.5642	0.0469	Always Up-regulated in 8% CO2	Peak expression during dark
cce_4757	d	Biosynthesis of cofactors, prosthetic groups, and carriers: Cobalamin, heme, phycobilin and porphyrin	bifunctional cobalbumin biosynthesis enzyme; cobU/cobP	0.364	0.5573	0.4104	0.4643	Always Up-regulated in 8% CO2
cce_0152	d	Biosynthesis of cofactors, prosthetic groups, and carriers: Cobalamin, heme, phycobilin and porphyrin	putative dTDP-4-dehydrorhamnose reductase	-0.1658	0.6365	0.303	0.2573	Significantly Up-regulated in 8% CO2 when expression level is high under diunal cycle	Peak expression during dark	Figure 5
cce_0831	d	Biosynthesis of cofactors, prosthetic groups, and carriers: Menaquinone and ubiquinone	naphthoate synthase; menB	-0.1062	0.7149	0.1007	0.403	Significantly Up-regulated in 8% CO2 when expression level is high under diunal cycle	Peak expression during dark
cce_0490	d	Biosynthesis of cofactors, prosthetic groups, and carriers: Thioredoxin, glutaredoxin, and glutathione	glutathione synthetase; gshB	0.0495	1.0974	0.5088	0.3104	Always Up-regulated in 8% CO2	Peak expression during dark
cce_4701	d	Biosynthesis of cofactors, prosthetic groups, and carriers: Thioredoxin, glutaredoxin, and glutathione	glutathione S-transferase; gst3	0.1008	0.7771	0.1534	0.105	Always Up-regulated in 8% CO2	Peak expression during dark
cce_0619	d	Cell envelope: Surface polysaccharides, lipopolysaccharides and antigens	dTDP-glucose 4,6-dehydratase; rfbB1	0.0029	0.6296	-0.0727	0.3508	Significantly Up-regulated in 8% CO2 when expression level is high under diunal cycle	Peak expression during dark	Figure 5
cce_0784	d	Cellular processes: Cell division	gid protein	0.0441	0.6088	0.6628	-0.0854	Significantly Up-regulated in 8% CO2 when expression level is high under diunal cycle	Peak expression during light
cce_4005	d	Cellular processes: Chaperones	heat shock protein; grpE	-0.3636	0.8451	0.1898	-0.2538	Only significant Up-regulation in 8% CO2	Peak expression during dark
cce_4033	d	Cellular processes: Protein and peptide secretion	preprotein translocase SecY subunit; secY	0.3918	0.928	0.5608	0.3201	Always Up-regulated in 8% CO2
cce_0010	d	Central intermediary metabolism: Nitrogen metabolism	probable fdxN element excision controlling factor protein; xisI1	0.5812	0.7167	0.18	0.3317	Always Up-regulated in 8% CO2	Peak expression during dark
cce_2391	d	Central intermediary metabolism: Polysaccharides and glycoproteins	glucosylglycerol-phosphate synthase	0.1954	0.5584	0.3922	0.2108	Always Up-regulated in 8% CO2		Figure 5
cce_0606	d	Central intermediary metabolism: Polysaccharides and glycoproteins	phosphoglucomutase; pgm	-0.4204	0.916	-0.05	0.4831	Only significant Up-regulation in 8% CO2	Peak expression during light	Figure 5
cce_1629	d	Central intermediary metabolism: Polysaccharides and glycoproteins	glycogen phosphorylase; glgP1	0.0286	2.0814	0.6634	-0.545	Only significant Up-regulation in 8% CO2	Peak expression during dark	Figure 5
cce_1864	d	DNA replication, restriction, modification, recombination, and repair: DNA replication, restriction, modification, recombination, and repair	DNA polymerase III beta subunit; dnaN1	0.1299	0.781	0.264	0.2754	Always Up-regulated in 8% CO2	Peak expression during light
cce_0172	d	Energy metabolism: Amino acids and amines	glutamate-1-semialdehyde aminomutase; hemL	-0.5471	0.9452	0.3098	0.1277	Significantly Up-regulated in 8% CO2 when expression level is high under diunal cycle	Peak expression during dark
cce_2139	d	Energy metabolism: Biosynthesis and degradation of polysaccharides	probable alpha-glucosidase; malZ	-0.1554	0.8355	-0.0164	0.2913	Significantly Up-regulated in 8% CO2 when expression level is high under diunal cycle	Peak expression during dark
cce_4758	d	Energy metabolism: Glycolysis	fructose 1,6-bisphosphatase I	0.3529	1.0226	0.33	0.5149	Always Up-regulated in 8% CO2	Peak expression during dark	Figure 5
cce_0595	d	Energy metabolism: Glycolysis	glucokinase; glk	0.0781	0.6316	-0.0554	0.453	Only significant Up-regulation in 8% CO2	Peak expression during light	Figure 5
cce_0669	d	Energy metabolism: Glycolysis	6-phosphofructokinase; pfkA1	0.2997	0.6779	-0.09	0.115	Significantly Up-regulated in 8% CO2 when expression level is high under diunal cycle	Peak expression during dark	Figure 5
cce_3420	d	Energy metabolism: Glycolysis	pyruvate kinase; pykF1	-0.0819	1.0918	-0.4544	0.6179	Significantly Up-regulated in 8% CO2 when expression level is high under diunal cycle	Peak expression during dark	Figure 5
cce_2535	d	Energy metabolism: Pentose phosphate pathway	OxPPCycle protein; opcA	0.4558	0.8962	-0.0166	0.1303	Significantly Up-regulated in 8% CO2 when expression level is high under diunal cycle	Peak expression during dark
cce_0735	d	Energy metabolism: Pyruvate dehydrogenase	dihydrolipoamide dehydrogenase; lpdA	-0.0488	1.1043	0.155	0.5223	Significantly Up-regulated in 8% CO2 when expression level is high under diunal cycle	Peak expression during dark	Figure 5
cce_1900	d	Energy metabolism: TCA cycle	citrate synthase; gltA	-0.314	1.1192	0.0546	0.0396	Significantly Up-regulated in 8% CO2 when expression level is high under diunal cycle	Peak expression during dark	Figure 5
cce_1897	d	Fatty acid, phospholipid, and sterol metabolism: Fatty acid, phospholipid, and sterol metabolism	N-acyl-L-amino acid amidohydrolase; ama2	-0.3341	0.6832	-0.2745	0.221	Significantly Up-regulated in 8% CO2 when expression level is high under diunal cycle	Peak expression during dark
cce_2237	d	Other categories: Adaptations and atypical conditions	cyanophycin synthetase; cphA	-0.1515	0.9653	0.1811	0.2518	Significantly Up-regulated in 8% CO2 when expression level is high under diunal cycle	Peak expression during dark
cce_3099	d	Other categories: Drug and analog sensitivity	aluminium resistance protein	0.2499	0.6979	0.4577	0.3562	Always Up-regulated in 8% CO2	Peak expression during dark
cce_2317	d	Other categories: Hydrogenase	hydrogenase chain U; hoxU	-0.0297	0.6017	0.2228	-0.2252	Only significant Up-regulation in 8% CO2	Peak expression during dark
cce_2319	d	Other categories: Hydrogenase	probable NADH dehydrogenase I chain E; hoxE	-0.1856	0.6749	0.2743	-0.2313	Only significant Up-regulation in 8% CO2	Peak expression during light
cce_2879	d	Other categories: Hydrogenase	soluble hydrogenase 42 kD subunit, small subunit of soluble hydrogenase	0.4075	1.19	-0.1737	0.4917	Significantly Up-regulated in 8% CO2 when expression level is high under diunal cycle	Peak expression during dark
cce_3280	d	Other categories: Other	aconitate hydratase 2; acnB	0.1317	1.1767	0.4211	0.2546	Always Up-regulated in 8% CO2	Peak expression during dark	Figure 5
cce_3547	d	Other categories: Other	cyclopropane-fatty-acyl-phospholipid synthase	0.0099	0.5859	0.5472	0.4338	Always Up-regulated in 8% CO2	Peak expression during dark
cce_4725	d	Other categories: Other	probable sulfotransferase	0.1019	0.6667	0.0666	0.4029	Always Up-regulated in 8% CO2	Peak expression during dark
cce_0493	d	Other categories: Other	6-pyruvoyl tetrahydropterin synthase; ptpS	-0.2463	1.1102	0.7782	0.1397	Only significant Up-regulation in 8% CO2	Peak expression during light
cce_3941	d	Other categories: Other	alpha amylase	-0.1626	0.7342	0.2236	-0.5382	Only significant Up-regulation in 8% CO2	Peak expression during dark
cce_1136	d	Other categories: Other	GTP-dependent translation factor; ychF	0.1889	1.0596	-0.0771	0.5139	Significantly Up-regulated in 8% CO2 when expression level is high under diunal cycle	Peak expression during dark
cce_1349	d	Other categories: Other	undecaprenyl pyrophosphate synthetase; uppS2	-0.0726	0.7067	0.2243	0.3608	Significantly Up-regulated in 8% CO2 when expression level is high under diunal cycle	Peak expression during dark
cce_1401	d	Other categories: Other	1-deoxy-D-xylulose-5-phosphate synthase; dxs	-0.1781	1.0436	0.4774	0.3305	Significantly Up-regulated in 8% CO2 when expression level is high under diunal cycle	Peak expression during dark
cce_2786	d	Other categories: Other	inositol monophophatase	-0.111	0.6913	0.0363	0.5365	Significantly Up-regulated in 8% CO2 when expression level is high under diunal cycle	Peak expression during dark
cce_5037	d	Other categories: Other	probable HicB protein; hicB	-0.2228	0.5984	-0.158	0.2871	Significantly Up-regulated in 8% CO2 when expression level is high under diunal cycle	Peak expression during dark
cce_4299	d	Photosynthesis and respiration: NADH dehydrogenase	NADH dehydrogenase subunit 4; ndhD1	0.4569	0.7826	0.4766	0.3742	Always Up-regulated in 8% CO2	Peak expression during light	Figure 3
cce_1763	d	Photosynthesis and respiration: NADH dehydrogenase	NADH dehydrogenase subunit K; ndhK	-0.3007	1.3626	0.505	-0.224	Only significant Up-regulation in 8% CO2	Peak expression during light	Figure 3
cce_0154	d	Photosynthesis and respiration: NADH dehydrogenase	type 2 NADH dehydrogenase; ndbB	-0.2671	0.7059	0.1984	0.2331	Significantly Up-regulated in 8% CO2 when expression level is high under diunal cycle	Peak expression during dark
cce_1785	d	Photosynthesis and respiration: Photosystem II	iron-stress chlorophyll-binding protein, photosystem II CP43 protein; isiA	0.3439	1.2692	0.2769	0.3348	Always Up-regulated in 8% CO2	Peak expression during dark	Figure 3
cce_0100	d	Photosynthesis and respiration: Phycobilisome	probable phycobilisome degradation protein; nblA2	-0.0589	0.8841	0.9324	0.3338	Only significant Up-regulation in 8% CO2
cce_1976	d	Photosynthesis and respiration: Respiratory terminal oxidases	cytochrome c oxidase subunit I; coxA1/ctaD1	0.4719	2.0533	0.2192	0.3797	Always Up-regulated in 8% CO2	Peak expression during dark	Figure 3
cce_4600	d	Photosynthesis and respiration: Respiratory terminal oxidases	cytochrome c oxidase folding protein; ctaB	0.7686	0.6435	0.297	0.1614	Always Up-regulated in 8% CO2	Peak expression during light	Figure 3
cce_0953	d	Photosynthesis and respiration: Soluble electron carriers	pyruvate oxidoreductase; nifJ	0.3173	1.1394	0.0916	0.4144	Always Up-regulated in 8% CO2	Peak expression during dark
cce_0841	d	Photosynthesis and respiration: Soluble electron carriers	pyridine nucleotide transhydrogenase beta subunit; pntB	0.3711	1.7794	-0.103	-0.1357	Only significant Up-regulation in 8% CO2	Peak expression during dark
cce_0842	d	Photosynthesis and respiration: Soluble electron carriers	putative nicotinamide nucleotide transhydrogenase, subunit alpha 2 (A2); pntA-2	0.3947	2.0896	-0.1077	-0.1404	Only significant Up-regulation in 8% CO2	Peak expression during dark
cce_3031	d	Photosynthesis and respiration: Soluble electron carriers	flavodoxin; isiB1	-0.2841	1.6579	0.4024	0.1898	Only significant Up-regulation in 8% CO2	Peak expression during light
cce_0843	d	Photosynthesis and respiration: Soluble electron carriers	putative nicotinamide nucleotide transhydrogenase, subunit alpha 1 (A1); pntA-1	0.4182	2.1673	-0.232	0.0181	Significantly Up-regulated in 8% CO2 when expression level is high under diunal cycle	Peak expression during dark
cce_4354	d	Purines, pyrimidines, nucleosides, and nucleotides: Purine ribonucleotide biosynthesis	bifunctional purine biosynthesis protein, phosphoribosylaminoimidazolecarboxamide formyltransferase/IMP cyclohydrolase; purH	0.3611	0.7193	-0.0049	0.4512	Significantly Up-regulated in 8% CO2 when expression level is high under diunal cycle	Peak expression during dark	Figure 5
cce_2923	d	Purines, pyrimidines, nucleosides, and nucleotides: Pyrimidine ribonucleotide biosynthesis	CTP synthetase; pyrG	0.0682	0.5967	0.2601	0.3277	Always Up-regulated in 8% CO2	Peak expression during light	Figure 5
cce_1787	d	Regulatory functions: Regulatory functions	conserved hypothetical protein	0.2176	2.3458	0.063	0.4623	Always Up-regulated in 8% CO2	Peak expression during dark
cce_4751	d	Regulatory functions: Regulatory functions	two-component hybrid sensor and regulator	-0.1422	0.6283	-0.1653	-0.2197	Only significant Up-regulation in 8% CO2	Peak expression during dark
cce_1899	d	Regulatory functions: Regulatory functions	SOS function regulatory protein; lexA	0.2486	0.671	-0.2151	0.4617	Significantly Up-regulated in 8% CO2 when expression level is high under diunal cycle	Peak expression during dark
cce_1841	d	Transcription: RNA synthesis, modification, and DNA transcription	transcription termination factor, N utilization substance protein; nusA	0.1538	0.7165	0.4548	0.3094	Always Up-regulated in 8% CO2	Peak expression during light
cce_0875	d	Transcription: RNA synthesis, modification, and DNA transcription	group 1 sigma-70 RNA polymerase sigma factor A; sigA	-0.1795	0.8212	0.8681	-0.3296	Only significant Up-regulation in 8% CO2	Peak expression during dark
cce_4039	d	Transcription: RNA synthesis, modification, and DNA transcription	RNA polymerase alpha subunit; rpoA	0.4505	0.9504	0.6683	-0.4954	Only significant Up-regulation in 8% CO2	Peak expression during dark
cce_0623	d	Transcription: RNA synthesis, modification, and DNA transcription	polyribonucleotide nucleotidyltransferase; pnp	-0.4548	0.8769	0.7257	0.0169	Significantly Up-regulated in 8% CO2 when expression level is high under diunal cycle	Peak expression during dark
cce_4436	d	Transcription: RNA synthesis, modification, and DNA transcription	ATP-dependent RNA helicase; deaD	-0.0893	1.2295	0.8211	0.3191	Significantly Up-regulated in 8% CO2 when expression level is high under diunal cycle	Peak expression during dark
cce_0083	d	Translation: Aminoacyl tRNA synthetases and tRNA modification	leucyl/phenylalanyl-tRNA--protein transferase; aat	0.07	0.7072	0.2468	0.1855	Always Up-regulated in 8% CO2	Peak expression during dark
cce_1674	d	Translation: Aminoacyl tRNA synthetases and tRNA modification	glutamyl-tRNA (Gln) amidotransferase subunit B; gatB	-0.1996	0.6571	0.5584	-0.0497	Only significant Up-regulation in 8% CO2	Peak expression during dark
cce_1001	d	Translation: Degradation of proteins, peptides, and glycopeptides	ATP-dependent Clp protease, regulatory subunit; clpC2	-0.3724	0.591	0.5537	0.1691	Only significant Up-regulation in 8% CO2	Peak expression during light
cce_4035	d	Translation: Protein modification and translation factors	translation initiation factor IF-1; infA	0.5437	0.5933	0.4212	0.4795	Always Up-regulated in 8% CO2
cce_2430	d	Translation: Protein modification and translation factors	peptide methionine sulfoxide reductase; msrA2	0.0508	1.3672	-0.2623	0.1517	Only significant Up-regulation in 8% CO2	Peak expression during light
cce_2646	d	Translation: Protein modification and translation factors	putative S6 modification enzyme; rimK	-0.0746	0.8052	0.0491	0.2569	Only significant Up-regulation in 8% CO2	Peak expression during light
cce_0708	d	Translation: Protein modification and translation factors	leucine aminopeptidase	0.0106	0.9326	-0.1554	0.3518	Significantly Up-regulated in 8% CO2 when expression level is high under diunal cycle	Peak expression during dark
cce_4089	d	Translation: Protein modification and translation factors	elongation factor EF-G; fus1	-0.3158	0.8991	0.5671	0.1177	Significantly Up-regulated in 8% CO2 when expression level is high under diunal cycle	Peak expression during dark
cce_0219	d	Translation: Ribosomal proteins	30S ribosomal protein S1; rps1-1	0.2029	1.0518	1.0393	0.2068	Always Up-regulated in 8% CO2	Peak expression during dark
cce_2133	d	Translation: Ribosomal proteins	ribosomal protein L11 methyltransferase; prmA	0.0133	0.8238	0.2457	0.3931	Always Up-regulated in 8% CO2	Peak expression during dark
cce_3103	d	Translation: Ribosomal proteins	30S ribosomal protein S21; rps21-1	0.4328	1.1857	0.6322	0.1392	Always Up-regulated in 8% CO2	Peak expression during light
cce_3392	d	Translation: Ribosomal proteins	30S ribosomal protein S16; rps16	-0.2968	0.8886	0.2631	-0.0929	Only significant Up-regulation in 8% CO2	Peak expression during dark
cce_4037	d	Translation: Ribosomal proteins	30S ribosomal protein S13; rps13	0.2898	1.1838	0.6589	-0.3045	Only significant Up-regulation in 8% CO2
cce_4038	d	Translation: Ribosomal proteins	30S ribosomal protein S11; rps11	0.3822	1.1987	0.699	-0.4325	Only significant Up-regulation in 8% CO2	Peak expression during dark
cce_2934	d	Transport and binding proteins: Transport and binding proteins	ATP-binding protein of ABC transporter	0.2024	0.617	0.0942	0.4682	Always Up-regulated in 8% CO2	Peak expression during dark
cce_4704	d	Transport and binding proteins: Transport and binding proteins	Na+/H+ antiporter	0.3089	0.5181	0.1674	0.2118	Always Up-regulated in 8% CO2
cce_0544	d	Transport and binding proteins: Transport and binding proteins	magnesium and cobalt transport protein; corA	-0.0866	0.6108	0.0254	0.2453	Only significant Up-regulation in 8% CO2	Peak expression during light
cce_2355	d	Transport and binding proteins: Transport and binding proteins	toxin secretion ABC transporter ATP-binding protein, HlyB family	-0.2748	0.5955	0.5021	-0.2023	Only significant Up-regulation in 8% CO2	Peak expression during dark
cce_3982	d	Transport and binding proteins: Transport and binding proteins	putative periplasmic phosphate-binding protein of phosphate ABC transporter	-0.0506	0.6985	0.2513	0.0935	Only significant Up-regulation in 8% CO2	Peak expression during light
cce_0733	d		hypothetical protein	0.1729	0.7818	0.4687	0.4447	Always Up-regulated in 8% CO2	Peak expression during light
cce_0820	d		unknown	0.0232	0.8728	0.12	0.3764	Always Up-regulated in 8% CO2	Peak expression during dark
cce_1035	d		putative Iron permease FTR1	0.3131	0.9764	0.0009	0.3885	Always Up-regulated in 8% CO2	Peak expression during dark
cce_1100	d		hypothetical protein	0.3124	0.7143	0.2122	0.3106	Always Up-regulated in 8% CO2
cce_1286	d		unknown; contains a UspA domain	0.1994	0.7261	0.5299	0.4461	Always Up-regulated in 8% CO2	Peak expression during light
cce_1786	d		conserved hypothetical protein	0.0878	1.883	0.0108	0.2085	Always Up-regulated in 8% CO2	Peak expression during dark
cce_2085	d		unknown; contains an FMN-binding split barrel-related domain	0.7058	0.9489	0.2867	0.0972	Always Up-regulated in 8% CO2	Peak expression during light
cce_2094	d		hypothetical protein; contains a Methyltransferase type 11 domain	0.3671	0.8668	0.1351	0.2224	Always Up-regulated in 8% CO2	Peak expression during light
cce_2149	d		unknown; contains DUF820	0.0611	0.614	0.0949	0.234	Always Up-regulated in 8% CO2	Peak expression during light
cce_2309	d		unknown	0.2513	0.6275	0.4545	0.4805	Always Up-regulated in 8% CO2	Peak expression during light
cce_2635	d		hypothetical protein; contains a cupredoxin domain	0.7282	1.1945	0.8513	0.0358	Always Up-regulated in 8% CO2	Peak expression during dark
cce_2769	d		Pirin-like protein	0.1678	0.901	0.3753	0.5107	Always Up-regulated in 8% CO2	Peak expression during light
cce_3097	d		hypothetical protein	0.3731	0.6786	0.0715	0.3212	Always Up-regulated in 8% CO2
cce_3317	d		unknown; contains DUF88	0.118	0.662	0.0908	0.2715	Always Up-regulated in 8% CO2	Peak expression during dark
cce_3561	d		rfrA family pentapeptide repeat	0.3218	0.8794	0.2866	0.3328	Always Up-regulated in 8% CO2	Peak expression during dark
cce_4010	d		putative Fructosamine kinase	0.1093	0.7055	0.2686	0.3204	Always Up-regulated in 8% CO2	Peak expression during dark
cce_4094	d		unknown	0.26	0.6351	0.3677	0.3606	Always Up-regulated in 8% CO2	Peak expression during light
cce_4149	d		hypothetical protein; contains a methyltransferase type 11 domain	0.2031	0.4327	0.3001	0.2186	Always Up-regulated in 8% CO2
cce_4702	d		probable ferrous iron transport protein A; feoA3	0.5441	1.7746	0.5106	0.3556	Always Up-regulated in 8% CO2	Peak expression during dark
cce_0477	d		hypothetical protein; contains a Thioredoxin fold domain	-0.0465	1.4873	1.3388	-0.4571	Only significant Up-regulation in 8% CO2	Peak expression during light
cce_0869	d		unknown	0.1618	0.9862	-0.252	-0.3063	Only significant Up-regulation in 8% CO2	Peak expression during dark
cce_1006	d		unknown; contains a FAD linked oxidase, N-terminal domain	-0.0499	0.6668	0.3181	0.2397	Only significant Up-regulation in 8% CO2	Peak expression during light
cce_1031	d		putative PspA/IM30	-0.2977	1.0844	0.9489	0.1203	Only significant Up-regulation in 8% CO2	Peak expression during light
cce_1112	d		unknown; contains a Band 7 domain	0.2145	0.687	-0.3639	0.2245	Only significant Up-regulation in 8% CO2	Peak expression during light
cce_1677	d		conserved hypothetical protein	-0.097	0.7573	0.0576	0.0422	Only significant Up-regulation in 8% CO2	Peak expression during light
cce_1947	d		unknown; contains DUF88	0.3885	0.8953	0.6214	-0.2142	Only significant Up-regulation in 8% CO2	Peak expression during dark
cce_1959	d		hypothetical protein; contains a plasmid stabilization system domain	0.0688	0.7737	-0.4298	-0.4676	Only significant Up-regulation in 8% CO2	Peak expression during light
cce_1960	d		unknown	0.3161	0.8788	-0.5164	-0.2458	Only significant Up-regulation in 8% CO2	Peak expression during light
cce_2313	d		hypothetical protein	-0.0151	1.6719	-0.067	-0.3278	Only significant Up-regulation in 8% CO2	Peak expression during dark
cce_2426	d		unknown; contains ErfK/YbiS/YcfS/YnhG domains	0.0002	1.2881	-0.3174	-0.0701	Only significant Up-regulation in 8% CO2	Peak expression during dark
cce_2702	d		unknown	-0.1437	1.3745	0.2957	0.4119	Only significant Up-regulation in 8% CO2	Peak expression during light
cce_3052	d		hypothetical protein; contains a TonB, C-terminal domain	-0.0157	0.5995	-0.0917	-0.3758	Only significant Up-regulation in 8% CO2	Peak expression during dark
cce_3102	d		rfrA family pentapeptide repeat	0.3198	1.0396	0.4803	-0.0964	Only significant Up-regulation in 8% CO2
cce_3183	d		unknown	-0.1422	0.7285	0.1656	0.3579	Only significant Up-regulation in 8% CO2	Peak expression during light
cce_3263	d		unknown	-0.1992	0.8414	-0.1496	-0.1783	Only significant Up-regulation in 8% CO2	Peak expression during dark
cce_3391	d		unknown; contains a KH, prokaryotic type domain	-0.2333	0.6617	0.401	-0.1955	Only significant Up-regulation in 8% CO2	Peak expression during dark
cce_3446	d		unknown	-0.156	2.295	0.8941	-0.121	Only significant Up-regulation in 8% CO2	Peak expression during dark
cce_3509	d		unknown; contains Molybdopterin dehydrogenase, FAD-binding and CO dehydrogenase flavoprotein, C-terminal domains	-0.1795	0.6318	0.3392	-0.077	Only significant Up-regulation in 8% CO2	Peak expression during dark
cce_3582	d		conserved hypothetical protein	-0.0668	0.7008	0.2798	-0.3918	Only significant Up-regulation in 8% CO2	Peak expression during dark
cce_3743	d		unknown	-0.2788	0.7101	-0.083	0.2195	Only significant Up-regulation in 8% CO2	Peak expression during light
cce_3749	d		unknown	-0.2021	0.7947	0.3851	0.0415	Only significant Up-regulation in 8% CO2	Peak expression during light
cce_4085	d		hypothetical protein	-0.2162	0.6244	0.4565	-0.0677	Only significant Up-regulation in 8% CO2	Peak expression during dark
cce_4161	d		unknown; contains a Cyclic nucleotide-binding domain	0.3204	0.5858	-0.256	0.2448	Only significant Up-regulation in 8% CO2	Peak expression during light
cce_4166	d		unknown; contains a CBS domain	-0.271	1.2624	0.0078	-0.0455	Only significant Up-regulation in 8% CO2	Peak expression during dark
cce_4180	d		hypothetical protein	0.2653	0.8388	0.1577	-0.0781	Only significant Up-regulation in 8% CO2	Peak expression during dark
cce_4181	d		hypothetical protein	0.4461	0.8564	0.0955	-0.2195	Only significant Up-regulation in 8% CO2
cce_4202	d		putative Hybrid cluster protein	-0.1245	0.6417	0.0416	-0.3596	Only significant Up-regulation in 8% CO2	Peak expression during dark
cce_4205	d		hypothetical protein; contains a GCN5-related N-acetyltransferase domain	0.0447	0.8926	0.4002	-0.2648	Only significant Up-regulation in 8% CO2	Peak expression during dark
cce_4243	d		CHP1784-containing protein	0.1681	0.9641	0.3253	-0.2841	Only significant Up-regulation in 8% CO2	Peak expression during dark
cce_4437	d		putative 1125	-0.1332	0.8589	0.4517	-0.3635	Only significant Up-regulation in 8% CO2	Peak expression during dark
cce_3721	d		hypothetical protein; contains a Rho termination factor, N-terminal domain	-0.3843	1.1367	-0.6827	-0.2471	Significantly Down-regulated in 8% CO2 when expression level is high under diunal cycle	Peak expression during light
cce_0008	d		hypothetical protein	0.2792	1.072	-0.2221	0.1181	Significantly Up-regulated in 8% CO2 when expression level is high under diunal cycle	Peak expression during dark
cce_0153	d		putative HAD-superfamily subfamily IA hydrolase, REG-2-like	-0.4245	0.8716	0.1429	0.4424	Significantly Up-regulated in 8% CO2 when expression level is high under diunal cycle	Peak expression during dark
cce_0318	d		unknown	-0.5789	0.9418	0.5708	0.1258	Significantly Up-regulated in 8% CO2 when expression level is high under diunal cycle	Peak expression during dark
cce_0584	d		conserved hypothetical protein	0.1782	0.6017	-0.2684	0.2852	Significantly Up-regulated in 8% CO2 when expression level is high under diunal cycle	Peak expression during dark
cce_0872	d		putative UCP014873	0.3411	0.6775	-0.3489	0.395	Significantly Up-regulated in 8% CO2 when expression level is high under diunal cycle	Peak expression during dark
cce_1128	d		unknown	0.4729	1.1172	1.3213	-1.2358	Significantly Up-regulated in 8% CO2 when expression level is high under diunal cycle	Peak expression during light
cce_1259	d		unknown	0.0217	0.6017	-0.2206	0.1743	Significantly Up-regulated in 8% CO2 when expression level is high under diunal cycle	Peak expression during dark
cce_1432	d		hypothetical protein	0.1678	0.9314	-0.2713	0.0074	Significantly Up-regulated in 8% CO2 when expression level is high under diunal cycle	Peak expression during dark
cce_1589	d		unknown; contains a transglutaminase-like domain	-0.1157	0.6441	0.0542	0.2496	Significantly Up-regulated in 8% CO2 when expression level is high under diunal cycle	Peak expression during dark
cce_1590	d		hypothetical protein	0.3555	0.7942	-0.3054	0.4095	Significantly Up-regulated in 8% CO2 when expression level is high under diunal cycle	Peak expression during dark
cce_1750	d		hypothetical protein	-0.0869	0.8858	0.0477	0.102	Significantly Up-regulated in 8% CO2 when expression level is high under diunal cycle	Peak expression during dark
cce_1855	d		conserved hypothetical protein	0.7613	0.7561	-0.1331	0.2317	Significantly Up-regulated in 8% CO2 when expression level is high under diunal cycle	Peak expression during dark
cce_1856	d		conserved hypothetical protein	0.9478	0.6653	-0.3488	0.1538	Significantly Up-regulated in 8% CO2 when expression level is high under diunal cycle	Peak expression during dark
cce_1880	d		unknown	-0.0325	0.8149	0.3159	0.03	Significantly Up-regulated in 8% CO2 when expression level is high under diunal cycle	Peak expression during dark
cce_2344	d		hypothetical protein	-0.2069	1.1277	0.5176	0.1134	Significantly Up-regulated in 8% CO2 when expression level is high under diunal cycle	Peak expression during dark
cce_2471	d		putative adenine specific DNA methyltransferase	0.1222	0.6805	-0.2408	0.3887	Significantly Up-regulated in 8% CO2 when expression level is high under diunal cycle	Peak expression during dark
cce_2490	d		conserved hypothetical protein	-0.114	0.6829	0.0795	0.3633	Significantly Up-regulated in 8% CO2 when expression level is high under diunal cycle	Peak expression during dark
cce_3416	d		unknown; contains an ABC-1 domain	-0.3876	0.6632	0.5153	0.2991	Significantly Up-regulated in 8% CO2 when expression level is high under diunal cycle	Peak expression during dark
cce_3419	d		unknown	0.1365	0.6863	-0.0255	0.4656	Significantly Up-regulated in 8% CO2 when expression level is high under diunal cycle	Peak expression during dark
cce_3812	d		unknown	0.384	0.6465	0.3018	-0.0188	Significantly Up-regulated in 8% CO2 when expression level is high under diunal cycle	Peak expression during light
cce_4435	d		hypothetical protein	0.0192	1.0644	-0.3775	0.2628	Significantly Up-regulated in 8% CO2 when expression level is high under diunal cycle	Peak expression during dark
cce_4635	d		unknown	-0.1224	0.8357	-0.1799	0.303	Significantly Up-regulated in 8% CO2 when expression level is high under diunal cycle	Peak expression during dark
cce_4972	d		hypothetical protein	-0.3457	1.1054	-0.5366	0.2405	Significantly Up-regulated in 8% CO2 when expression level is high under diunal cycle	Peak expression during dark
cce_2887	e	Amino acid biosynthesis: Aromatic amino acid family	anthranilate synthase component II; trpG	0.0976	0.0586	0.6763	0.3587	Always Up-regulated in 8% CO2	Peak expression during light
cce_3290	e	Amino acid biosynthesis: Aromatic amino acid family	imidazoleglycerol-phosphate dehydratase; hisB	0.1645	0.0757	0.1766	0.0694	Always Up-regulated in 8% CO2
cce_4455	e	Amino acid biosynthesis: Aromatic amino acid family	3-dehydroquinate synthase; aroB2	0.6552	0.0302	0.5165	0.1037	Always Up-regulated in 8% CO2	Peak expression during light	Figure 5
cce_4370	e	Amino acid biosynthesis: Glutamate family / Nitrogen assimilation	argininosuccinate synthetase; argG	0.8113	0.538	1.0529	-0.1252	Significantly Up-regulated in 8% CO2 at the same time point on both days	Peak expression during dark
cce_3935	e	Biosynthesis of cofactors, prosthetic groups, and carriers: Riboflavin	GTP cyclohydrolase I; folE1	-0.1881	0.3861	0.9137	0.0529	Significantly Up-regulated in 8% CO2 when expression level is high under diunal cycle	Peak expression during dark
cce_3025	e	Biosynthesis of cofactors, prosthetic groups, and carriers: Thiamine	thiamine biosynthesis protein; thiC	-0.2895	0.3638	0.9205	-0.4229	Only significant Up-regulation in 8% CO2	Peak expression during dark
cce_0174	e	Biosynthesis of cofactors, prosthetic groups, and carriers: Thioredoxin, glutaredoxin, and glutathione	glutathione S-transferase; gst1	0.0979	-0.199	1.0283	-0.3637	Significantly Up-regulated in 8% CO2 when expression level is high under diunal cycle	Peak expression during light
cce_1814	e	Cell envelope: Membranes, lipoproteins, and porins	putative peptidoglycan-binding peptidase, M23B family	-0.3432	-0.6208	0.4262	0.4544	Only significant Down-regulation in 8% CO2	Peak expression during light
cce_2379	e	Cell envelope: Membranes, lipoproteins, and porins	bacterial surface antigen D15-like protein	-0.2985	0.0905	0.6622	0.0437	Only significant Up-regulation in 8% CO2	Peak expression during light
cce_2000	e	Cell envelope: Murein sacculus and peptidoglycan	rod shape-determining protein; mreB	0.0159	0.1125	0.7241	0.8875	Always Up-regulated in 8% CO2	Peak expression during light
cce_0818	e	Cell envelope: Murein sacculus and peptidoglycan	UDP-N-acetylmuramoylalanyl-D-glutamate--2,6-diaminopimelate ligase; murE	-0.0048	0.2415	0.6026	0.3294	Only significant Up-regulation in 8% CO2	Peak expression during light	Figure 5
cce_1779	e	Cell envelope: Murein sacculus and peptidoglycan	probable D-alanyl-D-alanine carboxypeptidase; dacB	-0.1097	0.0314	0.7543	0.1507	Only significant Up-regulation in 8% CO2	Peak expression during light
cce_4735	e	Cell envelope: Murein sacculus and peptidoglycan	D-alanine--D-alanine ligase; ddlA	-0.1739	-0.2836	0.8221	0.0843	Only significant Up-regulation in 8% CO2	Peak expression during light	Figure 5
cce_1284	e	Cell envelope: Murein sacculus and peptidoglycan	UDP-N-acetylglucosamine--N-acetylmuramyl-(pentapeptide) pyrophosphoryl -undecaprenol N-acetylglucosamine transferase; murG	0.1201	-0.0587	0.6785	0.3575	Significantly Up-regulated in 8% CO2 when expression level is high under diunal cycle	Peak expression during light	Figure 5
cce_2378	e	Cell envelope: Surface polysaccharides, lipopolysaccharides and antigens	UDP-3-O-acyl-N-acetylglucosamine deacetylase; lpxC	0.0319	0.029	1.0825	0.0522	Always Up-regulated in 8% CO2	Peak expression during light	Figure 5
cce_1828	e	Cell envelope: Surface polysaccharides, lipopolysaccharides and antigens	acyl-[acyl-carrier-protein]--UDP-N- acetylglucosamine o-acyltransferase; lpxA	-0.1832	0.0766	0.5978	0.1898	Only significant Up-regulation in 8% CO2	Peak expression during light	Figure 5
cce_2207	e	Cell envelope: Surface polysaccharides, lipopolysaccharides and antigens	UDP-3-O-(3-hydroxymyristoyl) glucosamine N-acyltransferase; lpxD	-0.2927	-0.1433	0.7154	0.3623	Only significant Up-regulation in 8% CO2	Peak expression during light	Figure 5
cce_2486	e	Cell envelope: Surface polysaccharides, lipopolysaccharides and antigens	putative glycosyl transferase, family 2	-0.3912	-0.185	0.7899	0.2739	Only significant Up-regulation in 8% CO2	Peak expression during light
cce_0512	e	Cellular processes: Cell killing	unknown	0.3375	0.3687	0.6045	0.4068	Always Up-regulated in 8% CO2	Peak expression during light
cce_2003	e	Cellular processes: Chaperones	heat shock protein Hsp70; dnaK1	-0.1502	0.3269	0.8311	-0.035	Only significant Up-regulation in 8% CO2	Peak expression during dark
cce_3825	e	Cellular processes: Detoxification	cytochrome P450	-0.0857	-0.3807	0.9756	-0.2532	Only significant Up-regulation in 8% CO2	Peak expression during light
cce_1205	e	Cellular processes: Protein and peptide secretion	Sec-independent protein translocase protein; tatC	-0.1291	0.2073	0.632	-0.3605	Only significant Up-regulation in 8% CO2	Peak expression during light
cce_3621	e	Cellular processes: Protein and peptide secretion	signal peptidase I; lepB2	-0.0829	0.1957	1.136	0.0609	Only significant Up-regulation in 8% CO2	Peak expression during light
cce_1266	e	Central intermediary metabolism: Amino sugars	glucosamine-fructose-6-phosphate aminotransferase, isomerising; glmS	0.1719	0.0934	1.2841	0.8907	Always Up-regulated in 8% CO2	Peak expression during light	Figure 5
cce_3415	e	Central intermediary metabolism: Nitrogen fixation	cytochrome D ubiquinol oxidase chain I; cydA	0.2884	0.0547	0.7601	0.2238	Always Up-regulated in 8% CO2	Peak expression during light
cce_0515	e	Central intermediary metabolism: Polysaccharides and glycoproteins	probable glycosyl transferase, group 1	0.4578	0.2492	1.2557	0.3031	Always Up-regulated in 8% CO2	Peak expression during light
cce_4557	e	Central intermediary metabolism: Polysaccharides and glycoproteins	glycosyl transferase, group 1	0.4751	0.3503	0.7321	0.6443	Always Up-regulated in 8% CO2	Peak expression during light
cce_1668	e	DNA replication, restriction, modification, recombination, and repair: DNA replication, restriction, modification, recombination, and repair	putative modulator of DNA gyrase; tldD	-0.0372	0.4478	1.0725	0.0661	Only significant Up-regulation in 8% CO2	Peak expression during light
cce_1357	e	Energy metabolism: Glycolysis	fructose-1,6-bisphosphate aldolase	-0.3751	-0.204	1.3821	-0.4174	Only significant Up-regulation in 8% CO2	Peak expression during light	Figure 5
cce_1829	e	Fatty acid, phospholipid, and sterol metabolism: Fatty acid, phospholipid, and sterol metabolism	lipid A disaccharide synthase; lpxB2	0.0152	0.3297	1.1084	0.798	Always Up-regulated in 8% CO2	Peak expression during light	Figure 5
cce_1830	e	Fatty acid, phospholipid, and sterol metabolism: Fatty acid, phospholipid, and sterol metabolism	lipid A disaccharide synthase; lpxB1	0.1723	0.2392	0.7891	0.7307	Always Up-regulated in 8% CO2	Peak expression during light	Figure 5
cce_2610	e	Fatty acid, phospholipid, and sterol metabolism: Fatty acid, phospholipid, and sterol metabolism	probable glycerol-3-phosphate dehydrogenase; glpD	0.0128	-0.2449	0.5894	0.6003	Significantly Up-regulated in 8% CO2 when expression level is high under diunal cycle	Peak expression during light	Figure 5
cce_1643	e	Other categories: Drug and analog sensitivity	probable nitroreductase	0.3262	0.4147	0.8246	0.3965	Always Up-regulated in 8% CO2	Peak expression during light
cce_3444	e	Other categories: Drug and analog sensitivity	penicillin-binding protein	-0.2539	0.2463	1.0072	0.1474	Only significant Up-regulation in 8% CO2	Peak expression during light
cce_4147	e	Other categories: Drug and analog sensitivity	penicillin-binding protein 1B	-0.4556	0.2212	0.7448	0.1811	Only significant Up-regulation in 8% CO2	Peak expression during light
cce_0242	e	Other categories: Other	glycosyl transferase, group 1	0.9374	0.4963	0.9265	0.797	Always Up-regulated in 8% CO2	Peak expression during dark
cce_0378	e	Other categories: Other	glycosyl transferase, family 2	0.2543	0.1075	0.6032	0.5267	Always Up-regulated in 8% CO2	Peak expression during light
cce_1234	e	Other categories: Other	NAD-dependent epimerase/dehydratase	0.1174	0.2314	0.9543	0.897	Always Up-regulated in 8% CO2	Peak expression during light
cce_2100	e	Other categories: Other	probable glycosyl transferase	0.2901	0.2854	0.6813	0.2941	Always Up-regulated in 8% CO2	Peak expression during dark
cce_2580	e	Other categories: Other	probable flavoprotein	0.1265	0.243	0.6425	0.4969	Always Up-regulated in 8% CO2	Peak expression during dark
cce_4510	e	Other categories: Other	squalene-hopene-cyclase; shc	0.3319	0.1178	0.6039	0.7443	Always Up-regulated in 8% CO2	Peak expression during light
cce_4558	e	Other categories: Other	glycosyl transferase, group 1	0.5877	0.4431	0.7143	0.7764	Always Up-regulated in 8% CO2	Peak expression during light
cce_2215	e	Other categories: Other	probable retinal pigment epithelial membrane protein	-0.0148	0.2242	0.8101	0.1685	Only significant Up-regulation in 8% CO2	Peak expression during light
cce_3028	e	Other categories: Other	FKBP-type peptidyl-prolyl cis-trans isomerase	-0.0052	-0.0009	0.4793	0.6605	Only significant Up-regulation in 8% CO2	Peak expression during light
cce_3228	e	Other categories: Other	heterodisulfide reductase, subunit B	0.191	0.3241	0.8662	-0.0779	Only significant Up-regulation in 8% CO2	Peak expression during dark
cce_3237	e	Other categories: Other	glycosyl transferase, family 2	-0.0805	0.4611	0.6961	0.6132	Only significant Up-regulation in 8% CO2	Peak expression during light
cce_3724	e	Other categories: Other	putative FKBP-type peptidyl-prolyl cis-trans isomerase	0.6658	0.2946	0.7296	-0.3231	Significantly Up-regulated in 8% CO2 at the same time point on both days	Peak expression during dark
cce_4132	e	Other categories: Other	c-type cytochrome biogenesis protein; ccs1/ycf44	0.2587	0.1952	0.634	-0.2165	Significantly Up-regulated in 8% CO2 when expression level is high under diunal cycle	Peak expression during light
cce_2083	e	Other categories: Transposon-related functions	transposase	0.1065	-0.2002	0.6266	0.3258	Only significant Up-regulation in 8% CO2	Peak expression during dark
cce_3865	e	Other categories: Transposon-related functions	transposase	0.6907	-0.156	0.0715	0.0744	Only significant Up-regulation in 8% CO2
cce_1384	e	Photosynthesis and respiration: Cytochrome b6/f complex	cytochrome b6-f complex subunit 4; petD	0.0085	-0.164	0.7334	-0.0796	Significantly Up-regulated in 8% CO2 when expression level is high under diunal cycle	Peak expression during light	Figure 3
cce_2295	e	Photosynthesis and respiration: NADH dehydrogenase	NADH dehydrogenase subunit 5; ndhF1	0.5866	0.5769	0.4517	0.3967	Always Up-regulated in 8% CO2	Peak expression during dark	Figure 3
cce_1762	e	Photosynthesis and respiration: NADH dehydrogenase	NADH dehydrogenase subunit J; ndhJ	-0.1114	-0.161	0.8021	-0.3464	Only significant Up-regulation in 8% CO2	Peak expression during light	Figure 3
cce_0285	e	Photosynthesis and respiration: Photosystem I	photosystem I assembly related protein; ycf3	-0.3452	0.2998	0.6152	0.093	Only significant Up-regulation in 8% CO2	Peak expression during light
cce_3414	e	Photosynthesis and respiration: Photosystem II	cytochrome D ubiquinol oxidase chain II; cydB	0.3067	0.3327	0.5519	0.1545	Always Up-regulated in 8% CO2
cce_0659	e	Photosynthesis and respiration: Photosystem II	photosystem II CP43 protein, chlorophyll-binding protein CP43; psbC	-0.2213	-0.0071	0.6932	-0.1541	Only significant Up-regulation in 8% CO2	Peak expression during light
cce_0392	e	Photosynthesis and respiration: Photosystem II	photosystem II protein T; psbT	0.8024	-0.1184	1.001	0.2218	Significantly Up-regulated in 8% CO2 when expression level is high under diunal cycle	Peak expression during light	Figure 3
cce_3394	e	Photosynthesis and respiration: Photosystem II	photosystem II protein I; psbI	0.2717	-0.6903	0.7472	0.0814	Significantly Up-regulated in 8% CO2 when expression level is high under diunal cycle	Peak expression during light	Figure 3
cce_0099	e	Photosynthesis and respiration: Phycobilisome	probable phycobilisome degradation protein; nblA1	-0.212	0.7881	1.0564	0.2404	Significantly Up-regulated in 8% CO2 when expression level is high under diunal cycle	Peak expression during dark
cce_2380	e	Purines, pyrimidines, nucleosides, and nucleotides: Purine ribonucleotide biosynthesis	phosphoribosylaminoimidazole-succinocarboxamide synthase; purC	0.7585	-0.0471	0.6791	0.8189	Significantly Up-regulated in 8% CO2 when expression level is high under diunal cycle	Peak expression during light	Figure 5
cce_1413	e	Regulatory functions: Regulatory functions	probable sensory transduction histidine kinase	0.8596	0.3749	0.9053	0.8879	Always Up-regulated in 8% CO2	Peak expression during dark
cce_3346	e	Transcription: Degradation of RNA	ribonuclease II; rnb	0.466	0.4872	0.642	0.4326	Always Up-regulated in 8% CO2
cce_0284	e	Translation: Aminoacyl tRNA synthetases and tRNA modification	glutamyl-tRNA (Gln) amidotransferase subunit C; gatC	0.2104	0.0597	0.7383	0.1769	Always Up-regulated in 8% CO2	Peak expression during dark
cce_3462	e	Translation: Aminoacyl tRNA synthetases and tRNA modification	lysyl-tRNA synthetase; lysS	0.2109	0.1538	0.6	0.0553	Always Up-regulated in 8% CO2	Peak expression during dark
cce_1799	e	Translation: Aminoacyl tRNA synthetases and tRNA modification	RNA methyltransferase TrmH, group 3; trmH	0.0436	0.509	0.8604	-0.3412	Only significant Up-regulation in 8% CO2	Peak expression during dark
cce_0080	e	Translation: Degradation of proteins, peptides, and glycopeptides	carboxyl-terminal protease; ctpB	-0.308	0.0178	0.7331	0.2333	Only significant Up-regulation in 8% CO2	Peak expression during light
cce_1911	e	Translation: Degradation of proteins, peptides, and glycopeptides	ATP-dependent Clp protease, proteolytic subunit; clpP3	-0.0775	0.5264	0.7076	0.0967	Only significant Up-regulation in 8% CO2	Peak expression during light
cce_4247	e	Translation: Degradation of proteins, peptides, and glycopeptides	ATP-dependent Clp protease, regulatory subunit; clpC1	-0.3406	0.493	0.9463	-0.4533	Only significant Up-regulation in 8% CO2	Peak expression during light
cce_2291	e	Translation: Degradation of proteins, peptides, and glycopeptides	processing protease; ymxG	0.0237	0.2115	0.6828	-0.0615	Significantly Up-regulated in 8% CO2 when expression level is high under diunal cycle	Peak expression during light
cce_0146	e	Translation: Nucleoproteins	RNA-binding protein	0.3544	0.3806	0.8664	0.03	Always Up-regulated in 8% CO2	Peak expression during dark
cce_3336	e	Translation: Nucleoproteins	RNA-binding protein	0.0196	0.4136	0.7676	-0.0893	Only significant Up-regulation in 8% CO2	Peak expression during dark
cce_2051	e	Translation: Protein modification and translation factors	elongation factor EF-G; fus2	0.2064	0.6477	0.8282	-0.42	Significantly Up-regulated in 8% CO2 when expression level is high under diunal cycle	Peak expression during light
cce_1367	e	Translation: Ribosomal proteins	50S ribosomal protein L34; rpl34	0.6063	0.446	0.8591	0.675	Always Up-regulated in 8% CO2	Peak expression during dark
cce_3150	e	Translation: Ribosomal proteins	50S ribosomal protein L20; rpl20	0.5381	0.4595	1.18	0.9662	Always Up-regulated in 8% CO2	Peak expression during dark
cce_4091	e	Translation: Ribosomal proteins	30S ribosomal protein S12; rps12	0.1316	0.6397	0.6612	0.3122	Always Up-regulated in 8% CO2	Peak expression during dark
cce_1392	e	Translation: Ribosomal proteins	50S ribosomal protein L27; rpl27	0.0508	0.065	0.7146	-0.165	Only significant Up-regulation in 8% CO2	Peak expression during dark
cce_0863	e	Transport and binding proteins: Transport and binding proteins	Na+/alanine symporter	0.1544	0.3362	0.7313	0.6177	Always Up-regulated in 8% CO2	Peak expression during light
cce_0686	e	Transport and binding proteins: Transport and binding proteins	iron-sulfur assembly ATPase; sufC	0.8172	-0.0365	0.1874	-0.1657	Only significant Up-regulation in 8% CO2	Peak expression during dark
cce_1115	e	Transport and binding proteins: Transport and binding proteins	probable biopolymer transport protein; exbD	-0.1528	0.0528	0.6388	0.3821	Only significant Up-regulation in 8% CO2	Peak expression during light
cce_2619	e	Transport and binding proteins: Transport and binding proteins	ABC transporter, substrate binding protein, possibly oligopeptides	-0.0942	-0.0534	0.9938	0.0749	Only significant Up-regulation in 8% CO2	Peak expression during light
cce_0231	e		putative RNA polymerase, omega subunit	0.2383	0.4913	0.891	0.5261	Always Up-regulated in 8% CO2
cce_0241	e		hypothetical protein; contains a UbiA prenyltransferase domain	0.4332	0.25	0.7809	0.1117	Always Up-regulated in 8% CO2	Peak expression during dark
cce_0375	e		putative membrane protein	0.1807	0.0257	0.6221	0.0752	Always Up-regulated in 8% CO2	Peak expression during light
cce_0513	e		unknown; contains a macrocin-O-methyltransferase domain	0.2555	0.148	0.5963	0.1802	Always Up-regulated in 8% CO2	Peak expression during light
cce_0514	e		hypothetical protein	0.4489	0.0753	0.7914	0.1549	Always Up-regulated in 8% CO2	Peak expression during light
cce_0524	e		unknown; contains a glycosyl transferase, group 1 domain	0.5019	0.1166	0.7818	0.1158	Always Up-regulated in 8% CO2	Peak expression during light
cce_0630	e		putative peptidase M50	0.2086	0.1899	0.8009	0.2244	Always Up-regulated in 8% CO2	Peak expression during light
cce_0764	e		unknown; contains TPR_1 tetratricopeptide repeat domains	0.0943	0.326	0.8283	0.142	Always Up-regulated in 8% CO2	Peak expression during light
cce_0834	e		exopolysaccharide synthesis protein; exoD1	0.3426	0.3668	0.9844	0.7646	Always Up-regulated in 8% CO2	Peak expression during light
cce_1315	e		conserved hypothetical protein	0.5877	0.1467	1.4574	0.8462	Always Up-regulated in 8% CO2	Peak expression during light
cce_1433	e		hypothetical protein	0.6328	0.0998	0.2529	0.2454	Always Up-regulated in 8% CO2	Peak expression during light
cce_1483	e		hypothetical protein; contains a MscS Mechanosensitive ion channel domain	1.2612	0.1658	1.3672	0.5671	Always Up-regulated in 8% CO2	Peak expression during light
cce_1524	e		CHP02652-containing protein	0.4758	0.1116	0.4718	0.1624	Always Up-regulated in 8% CO2
cce_1557	e		rfrA family pentapeptide repeat	0.6537	0.0735	0.5526	0.2706	Always Up-regulated in 8% CO2	Peak expression during light
cce_1616	e		hypothetical protein; contains a glycosyl transferase, family 39 domain	0.1781	0.0806	0.381	0.1588	Always Up-regulated in 8% CO2
cce_1922	e		unknown	0.4552	0.3002	0.5916	0.2957	Always Up-regulated in 8% CO2	Peak expression during dark
cce_1988	e		conserved hypothetical protein	0.495	0.1933	0.5949	0.4945	Always Up-regulated in 8% CO2	Peak expression during light
cce_2084	e		putative macrophage migration inhibitory factor	0.7878	0.1525	0.5162	0.3341	Always Up-regulated in 8% CO2	Peak expression during light
cce_2159	e		hypothetical protein	0.023	0.2585	0.1911	0.2017	Always Up-regulated in 8% CO2
cce_2360	e		hypothetical protein; contains a Peptidase M23B and Peptidoglycan-binding domain	0.3153	0.5206	0.7713	0.551	Always Up-regulated in 8% CO2	Peak expression during light
cce_2456	e		hypothetical protein; contains a Glycosyl transferase, family 39 domain	0.587	0.1199	0.3812	0.3032	Always Up-regulated in 8% CO2	Peak expression during light
cce_2574	e		hypothetical protein	0.6373	0.3605	0.7593	0.0907	Always Up-regulated in 8% CO2
cce_2885	e		hypothetical protein; contains a Mechanosensitive ion channel, MscS domain	0.2023	0.1212	0.8839	0.4002	Always Up-regulated in 8% CO2	Peak expression during light
cce_2989	e		hypothetical protein; contains DUF214	0.574	0.0147	0.9846	0.4463	Always Up-regulated in 8% CO2	Peak expression during light
cce_3344	e		putative CAB/ELIP/HLIP family protein	0.4046	0.5196	1.6755	0.5206	Always Up-regulated in 8% CO2
cce_3365	e		unknown	0.435	0.1828	0.7645	0.7238	Always Up-regulated in 8% CO2	Peak expression during light
cce_3505	e		unknown; contains a TolB, C-terminal domain	0.0983	0.1128	1.273	0.3911	Always Up-regulated in 8% CO2	Peak expression during light
cce_3589	e		hypothetical protein	0.2564	0.32	0.7297	0.1609	Always Up-regulated in 8% CO2
cce_3643	e		unknown	0.3086	0.0562	0.7117	0.1644	Always Up-regulated in 8% CO2	Peak expression during light
cce_3687	e		unknown; contains a rare lipoprotein A, bacterial domain	0.6992	0.427	1.2555	0.7307	Always Up-regulated in 8% CO2	Peak expression during light
cce_3823	e		hypothetical protein; contains UPF0118	0.2298	0.0045	0.3196	0.1459	Always Up-regulated in 8% CO2
cce_3936	e		unknown	0.578	0.2677	0.9567	0.8593	Always Up-regulated in 8% CO2	Peak expression during light
cce_4155	e		hypothetical protein	0.8399	0.6014	0.6596	0.481	Always Up-regulated in 8% CO2	Peak expression during dark
cce_4308	e		hypothetical protein; contains a cobalamin (vitamin B12) biosynthesis CbiX domain	0.5465	0.024	0.7826	0.5856	Always Up-regulated in 8% CO2	Peak expression during light
cce_4452	e		conserved hypothetical protein	0.9401	0.0596	0.514	0.3309	Always Up-regulated in 8% CO2	Peak expression during light
cce_4454	e		hypothetical protein; contains a UbiA prenyltransferase domain	0.8028	0.0339	0.5765	0.055	Always Up-regulated in 8% CO2	Peak expression during light
cce_4685	e		thiamine-biosynthesis protein ThiamineS; thiS	0.3838	0.172	0.2507	0.071	Always Up-regulated in 8% CO2
cce_4707	e		hypothetical protein; contains an OmpA/MotB domain	0.2625	0.1391	0.3627	0.0324	Always Up-regulated in 8% CO2
cce_4748	e		hypothetical protein; contains DUF422	0.1409	0.0046	1.358	0.4697	Always Up-regulated in 8% CO2	Peak expression during light
cce_5303	e		hypothetical protein	0.597	0.062	0.7055	0.2344	Always Up-regulated in 8% CO2	Peak expression during light
cce_0301	e		unknown; contains glutathione S-transferase, C-terminal-like and Thioredoxin fold domains	-0.0722	0.4167	0.5911	0.5241	Only significant Up-regulation in 8% CO2	Peak expression during light
cce_0526	e		unknown; contains a methyltransferase FkbM domain	-0.2262	0.2105	0.5962	0.6588	Only significant Up-regulation in 8% CO2	Peak expression during light
cce_1058	e		DUF1230-containing protein	-0.1715	-0.2796	0.803	-0.3841	Only significant Up-regulation in 8% CO2	Peak expression during light
cce_1081	e		unknown; contains a TPR-like helical domain	-0.2699	0.2312	0.8486	0.425	Only significant Up-regulation in 8% CO2	Peak expression during light
cce_1170	e		hypothetical protein; contains a glycosyl transferase, family 2 domain	-0.0071	0.1991	0.6482	0.5268	Only significant Up-regulation in 8% CO2	Peak expression during light
cce_1246	e		putative permease YjgP/YjgQ	-0.0743	0.177	0.5903	0.2083	Only significant Up-regulation in 8% CO2	Peak expression during light
cce_1538	e		unknown; contains a glycosyl transferase, family 39 domain	-0.2491	-0.0402	0.7304	0.4694	Only significant Up-regulation in 8% CO2	Peak expression during light
cce_1539	e		hypothetical protein; contains an acid phosphatase/vanadium-dependent haloperoxidase domain	-0.0323	-0.0552	0.9032	0.5366	Only significant Up-regulation in 8% CO2	Peak expression during light
cce_1724	e		unknown	-0.0579	0.4295	0.9762	0.7655	Only significant Up-regulation in 8% CO2	Peak expression during light
cce_1738	e		unknown	-0.0027	0.0695	0.7525	0.3191	Only significant Up-regulation in 8% CO2	Peak expression during light
cce_1804	e		unknown	-0.0471	0.099	0.587	-0.0655	Only significant Up-regulation in 8% CO2	Peak expression during light
cce_1821	e		putative HAD-superfamily hydrolase, subfamily IA	-0.4291	0.0511	0.8164	0.9141	Only significant Up-regulation in 8% CO2	Peak expression during light
cce_1827	e		hypothetical protein; contains an O-antigen polymerase domain	-0.0461	0.3359	1.1597	0.7991	Only significant Up-regulation in 8% CO2	Peak expression during light
cce_1930	e		hypothetical protein	-0.0476	0.0559	1.2801	0.0735	Only significant Up-regulation in 8% CO2	Peak expression during light
cce_2002	e		hypothetical protein	0.2178	-0.0188	0.7641	0.309	Only significant Up-regulation in 8% CO2
cce_2027	e		putative permease YjgP/YjgQ	-0.2841	-0.1082	0.6752	0.0658	Only significant Up-regulation in 8% CO2	Peak expression during light
cce_2205	e		hypothetical protein; contains a cell envelope-related transcriptional attenuator domain	-0.5445	-0.5493	0.6741	0.3888	Only significant Up-regulation in 8% CO2	Peak expression during light
cce_2299	e		conserved hypothetical protein	-0.2879	0.2581	0.7228	-0.2288	Only significant Up-regulation in 8% CO2	Peak expression during dark
cce_2408	e		unknown	0.4261	-0.3877	0.6337	-0.0956	Only significant Up-regulation in 8% CO2	Peak expression during dark
cce_2422	e		unknown	1.0288	0.0583	0.0222	-0.2271	Only significant Up-regulation in 8% CO2	Peak expression during dark
cce_2691	e		unknown	-0.0657	0.1473	0.8385	0.0508	Only significant Up-regulation in 8% CO2	Peak expression during light
cce_2810	e		tRNA-i(6)A37 modification enzyme MiaB; miaB	0.4176	-0.2076	0.6894	-0.3057	Only significant Up-regulation in 8% CO2	Peak expression during dark
cce_2890	e		conserved hypothetical protein	-0.112	0.1952	0.8201	0.1126	Only significant Up-regulation in 8% CO2	Peak expression during light
cce_3029	e		unknown	-0.0132	-0.1205	0.5263	0.5862	Only significant Up-regulation in 8% CO2	Peak expression during light
cce_3089	e		unknown	-0.0113	-0.207	0.821	0.5213	Only significant Up-regulation in 8% CO2	Peak expression during light
cce_3363	e		conserved hypothetical protein	-0.1374	-0.0245	0.7786	0.7843	Only significant Up-regulation in 8% CO2	Peak expression during light
cce_3436	e		unknown	-0.022	-0.4731	0.8164	0.8224	Only significant Up-regulation in 8% CO2	Peak expression during light
cce_3445	e		conserved hypothetical protein	-0.5535	0.7039	1.3947	0.4065	Only significant Up-regulation in 8% CO2	Peak expression during light
cce_3506	e		unknown	-0.1169	0.0154	0.9638	0.0159	Only significant Up-regulation in 8% CO2	Peak expression during light
cce_3507	e		hypothetical protein; contains DUF318, transmembrane	-0.3333	0.3372	0.9275	0.7334	Only significant Up-regulation in 8% CO2	Peak expression during light
cce_3644	e		conserved hypothetical protein	0.3609	-0.0441	0.7659	-0.0381	Only significant Up-regulation in 8% CO2
cce_4136	e		hypothetical protein; contains a glycosyl transferase, family 39 and a TPR-like helical domain	0.1521	-0.0846	0.8053	0.4223	Only significant Up-regulation in 8% CO2	Peak expression during dark
cce_4248	e		hypothetical protein	-0.1378	0.0625	0.7765	-0.4222	Only significant Up-regulation in 8% CO2	Peak expression during light
cce_4610	e		hypothetical protein; contains a Mo-dependent nitrogenase, C-terminal domain	0.6078	0.3026	0.5194	-0.1816	Only significant Up-regulation in 8% CO2	Peak expression during dark
cce_0480	e		hypothetical protein; contains a rare lipoprotein A domain	0.6208	-0.3702	1.0567	0.0714	Significantly Up-regulated in 8% CO2 at the same time point on both days
cce_1753	e		putative plastid and cyanobacterial ribosomal protein PSRP-3/Ycf65	0.9235	-0.0151	0.743	-0.565	Significantly Up-regulated in 8% CO2 at the same time point on both days	Peak expression during dark
cce_2169	e		hypothetical protein; contains a TerC domain	0.6446	-0.2428	0.7415	0.2689	Significantly Up-regulated in 8% CO2 at the same time point on both days	Peak expression during dark
cce_4371	e		hypothetical protein	0.7983	0.2588	0.8064	-0.2071	Significantly Up-regulated in 8% CO2 at the same time point on both days
cce_0056	e		hypothetical protein; contains an S-layer homology (SLH) domain	0.1144	-0.1798	0.7515	-0.0766	Significantly Up-regulated in 8% CO2 when expression level is high under diunal cycle	Peak expression during light
cce_0527	e		unknown	0.2169	-0.0019	0.5953	0.4969	Significantly Up-regulated in 8% CO2 when expression level is high under diunal cycle	Peak expression during light
cce_0528	e		hypothetical protein	0.5095	-0.0071	0.6379	0.2948	Significantly Up-regulated in 8% CO2 when expression level is high under diunal cycle	Peak expression during light
cce_0607	e		putative ribonuclease H	0.8107	-0.289	0.5217	0.2284	Significantly Up-regulated in 8% CO2 when expression level is high under diunal cycle	Peak expression during light
cce_0649	e		hypothetical protein	0.242	-0.638	0.9404	0.6788	Significantly Up-regulated in 8% CO2 when expression level is high under diunal cycle	Peak expression during light
cce_0751	e		hypothetical protein; contains a glycosyl transferase, family 2 domain	0.2606	-0.0618	0.6388	0.431	Significantly Up-regulated in 8% CO2 when expression level is high under diunal cycle	Peak expression during light
cce_0778	e		unknown; contains a Ferritin/ribonucleotide reductase-like domain	0.6498	-0.2394	0.9861	0.025	Significantly Up-regulated in 8% CO2 when expression level is high under diunal cycle	Peak expression during light
cce_1057	e		putative L-asparaginase II	0.3012	-0.1802	1.1394	0.1936	Significantly Up-regulated in 8% CO2 when expression level is high under diunal cycle	Peak expression during light
cce_1283	e		unknown	0.076	-0.3096	0.6819	0.1032	Significantly Up-regulated in 8% CO2 when expression level is high under diunal cycle	Peak expression during light
cce_1543	e		putative CAB/ELIP/HLIP superfamily protein	0.4313	-0.4088	1.1855	0.4212	Significantly Up-regulated in 8% CO2 when expression level is high under diunal cycle	Peak expression during light
cce_1547	e		conserved hypothetical protein	0.2854	-1.6362	1.0737	1.314	Significantly Up-regulated in 8% CO2 when expression level is high under diunal cycle	Peak expression during light
cce_2669	e		unknown; contains a mammalian cell entry related domain	0.2867	-0.0327	1.1623	0.4504	Significantly Up-regulated in 8% CO2 when expression level is high under diunal cycle	Peak expression during light
cce_2817	e		hypothetical protein; contains an alpha/beta hydrolase fold-1	-0.1788	0.635	0.8927	0.4573	Significantly Up-regulated in 8% CO2 when expression level is high under diunal cycle	Peak expression during dark
cce_2886	e		unknown	0.3119	-0.0804	1.0066	0.8586	Significantly Up-regulated in 8% CO2 when expression level is high under diunal cycle	Peak expression during light
cce_3225	e		conserved hypothetical protein	0.4552	-0.1097	1.1324	-0.3673	Significantly Up-regulated in 8% CO2 when expression level is high under diunal cycle	Peak expression during light
cce_3238	e		hypothetical protein	0.2588	-0.0503	0.6583	0.4318	Significantly Up-regulated in 8% CO2 when expression level is high under diunal cycle	Peak expression during light
cce_3276	e		unknown	0.0465	0.5534	0.9997	-0.3272	Significantly Up-regulated in 8% CO2 when expression level is high under diunal cycle	Peak expression during light
cce_3584	e		putative membrane protein	0.0027	-0.0144	1.1197	0.1932	Significantly Up-regulated in 8% CO2 when expression level is high under diunal cycle	Peak expression during light
cce_3813	e		unknown	0.6286	0.3323	0.3081	-0.0138	Significantly Up-regulated in 8% CO2 when expression level is high under diunal cycle	Peak expression during light
cce_4372	e		hypothetical protein; contains DUF433	0.3391	0.4689	0.796	-0.1343	Significantly Up-regulated in 8% CO2 when expression level is high under diunal cycle	Peak expression during light
cce_4450	e		hypothetical protein	0.7856	-0.1848	0.5421	0.5689	Significantly Up-regulated in 8% CO2 when expression level is high under diunal cycle	Peak expression during light
cce_4453	e		putative TatD DNase-like metal-dependent hydrolase	0.9471	-0.0513	0.6678	0.2585	Significantly Up-regulated in 8% CO2 when expression level is high under diunal cycle	Peak expression during light
cce_4456	e		unknown	0.6005	-0.2845	0.4759	-0.1732	Significantly Up-regulated in 8% CO2 when expression level is high under diunal cycle	Peak expression during light
cce_4502	e		unknown; contains an Armadillo-like helical domain	-0.4517	0.1835	0.7259	0.8586	Significantly Up-regulated in 8% CO2 when expression level is high under diunal cycle	Peak expression during dark
cce_4677	e		hypothetical protein; contains DUF156	0.2944	-0.1656	0.6691	-0.0532	Significantly Up-regulated in 8% CO2 when expression level is high under diunal cycle	Peak expression during light
cce_4740	e		hypothetical protein	0.2689	-0.0123	1.7895	-0.0373	Significantly Up-regulated in 8% CO2 when expression level is high under diunal cycle	Peak expression during light
cce_4741	e		unknown; contains a peptidase U62, modulator of DNA gyrase domain	0.1705	-0.1583	0.6829	-0.0685	Significantly Up-regulated in 8% CO2 when expression level is high under diunal cycle	Peak expression during light
cce_2130	f	Amino acid biosynthesis: Aromatic amino acid family	tryptophan synthase alpha subunit; trpA	0.1025	0.5863	0.0439	0.7107	Always Up-regulated in 8% CO2	Peak expression during dark	Figure 5
cce_4003	f	Amino acid biosynthesis: Aspartate family	asparagine synthetase; asnB	0.2468	0.5782	-0.3038	0.6603	Significantly Up-regulated in 8% CO2 when expression level is high under diunal cycle	Peak expression during dark
cce_2124	f	Amino acid biosynthesis: Branched chain family	1-deoxy-D-xylulose-5-phosphate reductoisomerase; dxr	-0.1532	-0.2597	-0.4245	0.7689	Only significant Up-regulation in 8% CO2	Peak expression during light
cce_4658	f	Amino acid biosynthesis: Serine family / Sulfur assimilation	sulfate adenylyltransferase; met3	0.1666	0.0281	-0.0251	0.867	Only significant Up-regulation in 8% CO2	Peak expression during light
cce_4622	f	Biosynthesis of cofactors, prosthetic groups, and carriers: Carotenoid	beta-carotene hydroxylase; crtR	-0.1568	0.4417	-0.0529	0.6563	Significantly Up-regulated in 8% CO2 when expression level is high under diunal cycle	Peak expression during dark
cce_3969	f	Biosynthesis of cofactors, prosthetic groups, and carriers: Cobalamin, heme, phycobilin and porphyrin	precorrin-8X methylmutase; cbiC1/cobH1	0.3371	0.3335	0.171	0.5536	Always Up-regulated in 8% CO2
cce_1659	f	Biosynthesis of cofactors, prosthetic groups, and carriers: Cobalamin, heme, phycobilin and porphyrin	delta-aminolevulinic acid dehydratase; hemB2	-0.108	0.2478	-0.2565	1.2415	Only significant Up-regulation in 8% CO2	Peak expression during light
cce_2573	f	Biosynthesis of cofactors, prosthetic groups, and carriers: Cobalamin, heme, phycobilin and porphyrin	heme oxygenase (decyclizing); ho1	0.0892	0.2522	-0.1968	1.6176	Only significant Up-regulation in 8% CO2	Peak expression during light
cce_3146	f	Biosynthesis of cofactors, prosthetic groups, and carriers: Cobalamin, heme, phycobilin and porphyrin	geranylgeranyl hydrogenase; chlP	-0.2557	0.3876	-0.1281	1.1691	Only significant Up-regulation in 8% CO2	Peak expression during light
cce_4358	f	Biosynthesis of cofactors, prosthetic groups, and carriers: Cobalamin, heme, phycobilin and porphyrin	magnesium chelatase, subunit H; chlH1	0.3079	0.3896	-0.165	1.168	Only significant Up-regulation in 8% CO2	Peak expression during light
cce_1074	f	Biosynthesis of cofactors, prosthetic groups, and carriers: Cobalamin, heme, phycobilin and porphyrin	magnesium chelatase, ATPase subunit D; chlD	-0.0799	0.4434	-0.6421	1.1906	Significantly Up-regulated in 8% CO2 when expression level is high under diunal cycle	Peak expression during dark
cce_0797	f	Biosynthesis of cofactors, prosthetic groups, and carriers: Pyridoxine	pyridoxamine 5'-phosphate oxidase; pdxH	0.8934	-0.4462	-0.2181	0.376	Only significant Up-regulation in 8% CO2	Peak expression during dark
cce_1588	f	Biosynthesis of cofactors, prosthetic groups, and carriers: Thioredoxin, glutaredoxin, and glutathione	glutathione dependent formaldehyde dehydrogenase	-0.0548	0.2786	0.1929	0.6701	Only significant Up-regulation in 8% CO2	Peak expression during light
cce_1317	f	Cell envelope: Membranes, lipoproteins, and porins	4-diphosphocytidyl-2-C-methyl-D-erythritol kinase; ispE	0.1318	-0.1646	-0.3606	0.8581	Only significant Up-regulation in 8% CO2	Peak expression during light
cce_0240	f	Cell envelope: Murein sacculus and peptidoglycan	UDP-N-acetylmuramoylalanine-D-glutamate ligase; murD	0.0794	0.3523	-0.3448	0.7916	Only significant Up-regulation in 8% CO2	Peak expression during light	Figure 5
cce_2076	f	Cell envelope: Murein sacculus and peptidoglycan	UDP-N-acetylglucosamine pyrophosphorylase; glmU	0.1572	0.0885	-0.0319	0.6818	Only significant Up-regulation in 8% CO2	Peak expression during light	Figure 5
cce_1406	f	Cell envelope: Surface polysaccharides, lipopolysaccharides and antigens	DegT/DnrJ/EryC1/StrS aminotransferase family protein	0.0418	0.4752	0.2132	0.7092	Always Up-regulated in 8% CO2	Peak expression during light
cce_2549	f	Cell envelope: Surface polysaccharides, lipopolysaccharides and antigens	glucose-1-phosphate thymidylyltransferase; rfbA	0.0554	0.4875	0.0731	0.6226	Always Up-regulated in 8% CO2	Peak expression during light	Figure 5
cce_3335	f	Cell envelope: Surface polysaccharides, lipopolysaccharides and antigens	NAD-dependent epimerase/dehydratase	-0.0179	0.0263	-0.3833	0.7454	Only significant Up-regulation in 8% CO2	Peak expression during light
cce_1314	f	Cellular processes: Cell division	cell division protein; ftsZ	0.2297	0.4105	-0.2314	0.7714	Only significant Up-regulation in 8% CO2	Peak expression during light
cce_2475	f	Cellular processes: Cell division	septum site-determining protein; minD	0.2005	0.2361	-0.4283	0.6389	Significantly Up-regulated in 8% CO2 when expression level is high under diunal cycle	Peak expression during dark
cce_2476	f	Cellular processes: Cell division	septum site-determining protein; minC	0.0537	-0.2289	0.2002	0.6107	Significantly Up-regulated in 8% CO2 when expression level is high under diunal cycle	Peak expression during light
cce_4615	f	Central intermediary metabolism: Polysaccharides and glycoproteins	dolichyl-phosphate-mannose synthase	0.2278	0.4299	0.0239	0.826	Always Up-regulated in 8% CO2	Peak expression during light
cce_3396	f	Central intermediary metabolism: Polysaccharides and glycoproteins	glycogen synthase; glgA1	0.1455	0.3908	-0.2833	1.1595	Only significant Up-regulation in 8% CO2	Peak expression during light	Figure 5
cce_1888	f	DNA replication, restriction, modification, recombination, and repair: DNA replication, restriction, modification, recombination, and repair	DNA mismatch repair protein; mutS2	0.417	-0.4223	-0.483	0.683	Only significant Up-regulation in 8% CO2	Peak expression during light
cce_2038	f	Energy metabolism: Amino acids and amines	carbamoyl-phosphate synthase, large subunit; carB	0.4034	0.5599	0.246	0.8496	Always Up-regulated in 8% CO2	Peak expression during dark	Figure 5
cce_3553	f	Energy metabolism: Amino acids and amines	asparaginase	0.3445	0.5169	-0.3422	0.8393	Significantly Up-regulated in 8% CO2 when expression level is high under diunal cycle	Peak expression during dark
cce_2876	f	Energy metabolism: Glycolysis	unknown; contains an alpha amylase, catalytic region	0.1826	0.6155	0.0802	0.621	Always Up-regulated in 8% CO2	Peak expression during dark
cce_3233	f	Energy metabolism: Sugars	GDP-D-mannose 4,6-dehydratase; gmd	-0.071	0.354	0.3378	0.7389	Only significant Up-regulation in 8% CO2	Peak expression during light	Figure 5
cce_3423	f	Energy metabolism: Sugars	UDP-glucose dehydrogenase; ugd	0.072	0.4709	-0.0099	0.7645	Only significant Up-regulation in 8% CO2	Peak expression during light	Figure 5
cce_0396	f	Energy metabolism: TCA cycle	fumarate hydratase; fumC	0.0957	0.0994	0.0414	0.3813	Always Up-regulated in 8% CO2		Figure 5
cce_1583	f	Fatty acid, phospholipid, and sterol metabolism: Fatty acid, phospholipid, and sterol metabolism	malonyl coenzyme A-acyl carrier protein transacylase; fabD	0.5473	0.5335	0.3372	0.7903	Always Up-regulated in 8% CO2	Peak expression during dark	Figure 5
cce_4352	f	Fatty acid, phospholipid, and sterol metabolism: Fatty acid, phospholipid, and sterol metabolism	probable lipoprotein signal peptidase; lspA	-0.0312	0.0164	0.2194	0.6682	Significantly Up-regulated in 8% CO2 when expression level is high under diunal cycle	Peak expression during dark
cce_2453	f	Other categories: Drug and analog sensitivity	penicillin-binding protein 1A	0.0306	0.0161	0.3979	0.6997	Always Up-regulated in 8% CO2	Peak expression during light
cce_0951	f	Other categories: Hydrogenase	hydrogenase accessory protein; hupE	0.5796	-0.192	-0.2501	1.7115	Only significant Up-regulation in 8% CO2	Peak expression during light
cce_0243	f	Other categories: Other	glycosyl transferase, group 1	0.7976	0.5318	0.1788	0.7502	Always Up-regulated in 8% CO2	Peak expression during dark
cce_2724	f	Other categories: Other	putative 2-hydroxyhepta-2,4-diene-1,7-dioate isomerase	-0.2513	0.3731	0.2077	0.6797	Only significant Up-regulation in 8% CO2	Peak expression during light
cce_2819	f	Other categories: Other	glycosyl transferase, family 2	0.4541	-0.0413	-0.3776	0.8351	Only significant Up-regulation in 8% CO2	Peak expression during dark
cce_3570	f	Other categories: Other	fibrillin	-0.0222	0.1845	0.0718	0.8099	Only significant Up-regulation in 8% CO2	Peak expression during light
cce_3974	f	Other categories: Other	fructose-1,6-bisphosphatase II; glpX	-0.5531	0.2714	-0.0662	1.6006	Only significant Up-regulation in 8% CO2	Peak expression during light	Figure 5
cce_4049	f	Other categories: Other	acyl-CoA dehydrogenase	-0.0578	-0.204	0.2217	1.0797	Only significant Up-regulation in 8% CO2	Peak expression during light
cce_4374	f	Other categories: Other	phosphodiesterase/alkaline phosphatase D; phoD	0.2459	0.2873	-0.1845	0.7371	Only significant Up-regulation in 8% CO2	Peak expression during light
cce_0254	f	Other categories: Other	glycosyl transferase, group 1	0.6106	-0.057	0.093	0.3201	Significantly Up-regulated in 8% CO2 when expression level is high under diunal cycle	Peak expression during light
cce_4821	f	Other categories: Other	5-methyltetrahydropteroyltriglutamate--homocysteine S-methyltransferase; metE	0.1484	-0.4431	0.9551	2.3883	Significantly Up-regulated in 8% CO2 when expression level is high under diunal cycle	Peak expression during light
cce_1345	f	Photosynthesis and respiration: ATP synthase	ATP synthase gamma subunit-like protein	-0.2912	0.3563	-0.1366	1.0159	Only significant Up-regulation in 8% CO2	Peak expression during light
cce_0995	f	Photosynthesis and respiration: CO2 fixation	phosphoribulokinase; prk	-0.0003	-0.3773	-0.2397	1.1086	Only significant Up-regulation in 8% CO2	Peak expression during light
cce_2791	f	Photosynthesis and respiration: Cytochrome b6/f complex	putative cytochrome b6-f complex subunit; petM	0.3436	0.1921	-0.1644	0.971	Only significant Up-regulation in 8% CO2		Figure 3
cce_2223	f	Photosynthesis and respiration: NADH dehydrogenase	NADH dehydrogenase subunit I; ndhI	0.2243	0.2697	-0.292	1.2609	Significantly Up-regulated in 8% CO2 when expression level is high under diunal cycle	Peak expression during dark	Figure 3
cce_1973	f	Photosynthesis and respiration: Photosystem I	photosystem I biogenesis protein; btpA	-0.2371	0.1774	-0.5937	0.7321	Significantly Up-regulated in 8% CO2 when expression level is high under diunal cycle	Peak expression during dark
cce_1599	f	Photosynthesis and respiration: Photosystem II	photosystem II 13 kD protein; psb28	-0.187	0.3136	-0.2231	1.2461	Only significant Up-regulation in 8% CO2	Peak expression during light
cce_2308	f	Photosynthesis and respiration: Phycobilisome	phycocyanin alpha-subunit phycocyanobilin lyase; cpcF	0.2536	0.4631	0.0993	0.7211	Always Up-regulated in 8% CO2	Peak expression during light
cce_2911	f	Photosynthesis and respiration: Phycobilisome	phycobilisome LC linker polypeptide; apcC	0.0319	0.0423	-0.5123	1.4774	Only significant Up-regulation in 8% CO2	Peak expression during light	Figure 3
cce_4110	f	Photosynthesis and respiration: Respiratory terminal oxidases	cytochrome c oxidase subunit I; coxA3/ctaD3	0.292	0.2598	0.0693	0.3713	Always Up-regulated in 8% CO2		Figure 3
cce_4111	f	Photosynthesis and respiration: Respiratory terminal oxidases	cytochrome c oxidase subunit III; coxC3/ctaE3	0.5006	0.0407	0.1088	0.544	Always Up-regulated in 8% CO2		Figure 3
cce_4813	f	Photosynthesis and respiration: Respiratory terminal oxidases	cytochrome c oxidase subunit III; coxC2/ctaE2	0.1488	0.1293	0.0682	0.2023	Always Up-regulated in 8% CO2		Figure 3
cce_4109	f	Photosynthesis and respiration: Respiratory terminal oxidases	cytochrome c oxidase subunit II; coxB3/ctaC3	0.3735	0.4094	-0.1144	0.7174	Significantly Up-regulated in 8% CO2 when expression level is high under diunal cycle	Peak expression during dark	Figure 3
cce_1606	f	Photosynthesis and respiration: Soluble electron carriers	2Fe-2S ferredoxin; petF4	-0.5388	-0.0164	-0.2646	1.9461	Only significant Up-regulation in 8% CO2	Peak expression during light	Figure 3
cce_0688	f	Purines, pyrimidines, nucleosides, and nucleotides: Interconversions and salvage of nucleosides and nucleotides	nucleoside diphosphate kinase; ndk	0.0901	0.6646	-0.5161	1.1664	Significantly Up-regulated in 8% CO2 at the same time point on both days	Peak expression during light	Figure 5
cce_2643	f	Purines, pyrimidines, nucleosides, and nucleotides: Interconversions and salvage of nucleosides and nucleotides	glycine cleavage system protein H; gcvH	0.0968	0.4051	-0.0339	1.1269	Significantly Up-regulated in 8% CO2 when expression level is high under diunal cycle	Peak expression during dark
cce_0426	f	Purines, pyrimidines, nucleosides, and nucleotides: Purine ribonucleotide biosynthesis	phosphoribosylglycinamide formyltransferase; purN	-0.0387	0.5266	-0.067	0.7995	Significantly Up-regulated in 8% CO2 when expression level is high under diunal cycle	Peak expression during dark	Figure 5
cce_3591	f	Purines, pyrimidines, nucleosides, and nucleotides: Pyrimidine ribonucleotide biosynthesis	uridylate kinase; pyrH	0.0522	-0.2129	-0.1814	1.2664	Only significant Up-regulation in 8% CO2	Peak expression during light	Figure 5
cce_0974	f	Regulatory functions: Regulatory functions	transcriptional Regulator, TetR family	0.3684	-0.5831	-0.288	1.3231	Only significant Up-regulation in 8% CO2	Peak expression during dark
cce_1388	f	Regulatory functions: Regulatory functions	heat-inducible transcriptional repressor; hrcA	-0.0863	0.1128	0.0152	0.7022	Only significant Up-regulation in 8% CO2	Peak expression during light
cce_0316	f	Regulatory functions: Regulatory functions	probable serin-threonin phosphatase	0.3821	0.3489	-0.0957	0.8822	Significantly Up-regulated in 8% CO2 when expression level is high under diunal cycle	Peak expression during dark
cce_1379	f	Regulatory functions: Regulatory functions	transcription regulator; exsB	0.2756	0.1029	-0.5076	0.6739	Significantly Up-regulated in 8% CO2 when expression level is high under diunal cycle	Peak expression during dark
cce_1016	f	Transcription: Degradation of RNA	ribonuclease D; rnd	0.6816	0.3915	0.1718	0.3048	Always Up-regulated in 8% CO2	Peak expression during light
cce_4524	f	Transcription: Degradation of RNA	ribonuclease PH; rph	0.1823	0.2862	0.2876	0.585	Always Up-regulated in 8% CO2	Peak expression during light
cce_2992	f	Translation: Aminoacyl tRNA synthetases and tRNA modification	glycyl-tRNA synthetase beta chain; glyS	0.4634	0.5644	0.1035	0.8851	Always Up-regulated in 8% CO2	Peak expression during dark
cce_3534	f	Translation: Aminoacyl tRNA synthetases and tRNA modification	tryptophanyl-tRNA synthetase; trpS	-0.0141	0.4147	-0.3217	0.7627	Only significant Up-regulation in 8% CO2	Peak expression during light
cce_3976	f	Translation: Aminoacyl tRNA synthetases and tRNA modification	transfer RNA-Gln reductase; hemA	-0.0437	0.1753	-0.3586	0.6553	Only significant Up-regulation in 8% CO2	Peak expression during light
cce_4460	f	Translation: Aminoacyl tRNA synthetases and tRNA modification	prolyl-tRNA synthetase; proS	0.3199	0.174	-0.1992	1.0977	Only significant Up-regulation in 8% CO2	Peak expression during light
cce_4152	f	Translation: Aminoacyl tRNA synthetases and tRNA modification	aspartyl-tRNA synthetase; aspS	0.4918	0.2384	-0.2653	0.6968	Significantly Up-regulated in 8% CO2 when expression level is high under diunal cycle	Peak expression during dark
cce_4586	f	Translation: Degradation of proteins, peptides, and glycopeptides	DegT/DnrJ/EryC1/StrS aminotransferase family protein	-0.0296	0.1791	-0.223	0.619	Only significant Up-regulation in 8% CO2	Peak expression during light
cce_1277	f	Translation: Nucleoproteins	putative histone-like DNA-binding protein	0.2809	-0.3702	-0.4511	0.9236	Only significant Up-regulation in 8% CO2	Peak expression during light
cce_3592	f	Translation: Protein modification and translation factors	ribosome recycling factor; rrf	0.074	0.4909	0.0425	1.555	Always Up-regulated in 8% CO2	Peak expression during light
cce_3256	f	Translation: Ribosomal proteins	50S ribosomal protein L32; rpl32	0.9494	0.3342	0.12	0.6468	Always Up-regulated in 8% CO2	Peak expression during dark
cce_4222	f	Translation: Ribosomal proteins	50S ribosomal protein L25; rpl25	0.8587	0.4167	0.6676	1.1374	Always Up-regulated in 8% CO2	Peak expression during dark
cce_4580	f	Transport and binding proteins: Other	conserved hypothetical protein	0.4817	-0.296	0.2825	1.1059	Significantly Up-regulated in 8% CO2 when expression level is high under diunal cycle	Peak expression during light
cce_0124	f	Transport and binding proteins: Transport and binding proteins	putative ABC transporter, oligopeptides	0.2377	0.4737	0.1207	0.636	Always Up-regulated in 8% CO2	Peak expression during light
cce_0847	f	Transport and binding proteins: Transport and binding proteins	molybdenum ABC transporter, periplasmic binding protein; modA	0.6065	0.114	0.4037	0.584	Always Up-regulated in 8% CO2	Peak expression during dark
cce_1116	f	Transport and binding proteins: Transport and binding proteins	putative biopolymer transport protein; exbB1	0.0723	0.101	0.4238	0.8417	Always Up-regulated in 8% CO2	Peak expression during light
cce_2268	f	Transport and binding proteins: Transport and binding proteins	extracellular solute-binding protein, family 3	0.1998	0.1963	0.0109	0.6085	Always Up-regulated in 8% CO2	Peak expression during light
cce_3358	f	Transport and binding proteins: Transport and binding proteins	putative bacterioferritin comigratory protein	0.303	0.0621	0.3466	0.9612	Always Up-regulated in 8% CO2	Peak expression during light
cce_1759	f	Transport and binding proteins: Transport and binding proteins	putative polysialic acid transport protein; kpsM	-0.1654	0.5644	-0.0871	0.6288	Only significant Up-regulation in 8% CO2	Peak expression during light
cce_1233	f	Transport and binding proteins: Transport and binding proteins	ABC transporter ATP binding subunit	0.1692	-0.1792	0.4307	0.7904	Significantly Up-regulated in 8% CO2 when expression level is high under diunal cycle	Peak expression during light
cce_0255	f		unknown	0.2469	0.3684	0.3504	1.0119	Always Up-regulated in 8% CO2	Peak expression during dark
cce_0364	f		unknown; contains a glutathione-dependent formaldehyde-activating, GFA domain	0.356	0.5681	0.0867	0.5872	Always Up-regulated in 8% CO2	Peak expression during light
cce_0397	f		hypothetical protein; contains a HTTM domain	0.4519	0.2493	0.3054	0.562	Always Up-regulated in 8% CO2
cce_0398	f		hypothetical protein	0.4311	0.4563	0.1296	0.6997	Always Up-regulated in 8% CO2	Peak expression during light
cce_0453	f		putative transcriptional regulator AbrB	1.2142	0.5311	0.1648	0.6261	Always Up-regulated in 8% CO2	Peak expression during dark
cce_0587	f		hypothetical protein; contains a phosphoribosyltransferase domain	0.4879	0.2809	0.0903	0.5394	Always Up-regulated in 8% CO2
cce_0609	f		unknown	0.135	0.3102	0.2832	1.2733	Always Up-regulated in 8% CO2	Peak expression during dark
cce_0765	f		hypothetical protein	0.7495	0.2818	0.707	1.0903	Always Up-regulated in 8% CO2
cce_0806	f		unknown; contains a rieske [2Fe-2S] region domain	0.1478	0.0966	0.2225	0.6077	Always Up-regulated in 8% CO2	Peak expression during light
cce_0819	f		conserved hypothetical protein	0.3228	0.5929	0.0933	0.4883	Always Up-regulated in 8% CO2	Peak expression during dark
cce_1042	f		putative UCP018005	0.3635	0.5679	0.001	0.9336	Always Up-regulated in 8% CO2	Peak expression during dark
cce_1378	f		unknown	0.5868	0.0058	0.0219	0.332	Always Up-regulated in 8% CO2	Peak expression during light
cce_1387	f		tripartite ATP-independent periplasmic transporter, DctQ component	0.5816	0.1404	0.1657	0.9028	Always Up-regulated in 8% CO2	Peak expression during light
cce_1414	f		unknown	0.2741	0.1733	0.1704	0.9274	Always Up-regulated in 8% CO2	Peak expression during light
cce_1597	f		hypothetical protein	0.1676	0.5184	0.0221	0.7804	Always Up-regulated in 8% CO2	Peak expression during dark
cce_1648	f		unknown	0.7998	0.0295	0.6682	1.3297	Always Up-regulated in 8% CO2	Peak expression during light
cce_1733	f		DUF111-containing protein	0.235	0.486	0.0623	0.7048	Always Up-regulated in 8% CO2	Peak expression during dark
cce_1756	f		hypothetical protein; contains TPR_1 tetratricopeptide repeat domains	0.4686	0.2221	0.0601	0.596	Always Up-regulated in 8% CO2	Peak expression during dark
cce_1813	f		conserved hypothetical protein	0.0664	0.3016	0.152	0.856	Always Up-regulated in 8% CO2	Peak expression during dark
cce_1863	f		hypothetical protein	0.308	0.2526	0.201	0.6465	Always Up-regulated in 8% CO2
cce_2041	f		hypothetical protein; contains DUF81	0.0649	0.467	0.1995	0.6058	Always Up-regulated in 8% CO2	Peak expression during light
cce_2086	f		hypothetical protein	0.5915	0.3534	0.2457	0.8823	Always Up-regulated in 8% CO2
cce_2306	f		unknown	0.3666	0.1687	0.1674	1.4144	Always Up-regulated in 8% CO2	Peak expression during light
cce_2954	f		putative peptidase, S54 (Rhomboid) family	0.4537	0.3673	0.4694	0.7836	Always Up-regulated in 8% CO2	Peak expression during light
cce_2971	f		putative polyphosphate kinase 2	0.4652	0.5586	0.2516	0.7149	Always Up-regulated in 8% CO2	Peak expression during dark
cce_3185	f		unknown; contains glutathione S-transferase, C-terminal-like and Thioredoxin-like fold domains	0.2058	0.373	0.0837	0.7246	Always Up-regulated in 8% CO2	Peak expression during light
cce_3756	f		unknown	0.0329	0.0089	0.2769	0.6605	Always Up-regulated in 8% CO2	Peak expression during light
cce_3978	f		hypothetical protein; contains DUF1400	0.3119	0.1827	0.1319	0.6607	Always Up-regulated in 8% CO2	Peak expression during light
cce_4050	f		hypothetical protein; contains an Acyl carrier protein-like domain	0.1433	0.0484	0.4535	0.9534	Always Up-regulated in 8% CO2
cce_4112	f		hypothetical protein; contains a glucose-methanol-choline oxidoreductase domain	0.1539	0.092	0.0308	0.0867	Always Up-regulated in 8% CO2
cce_4300	f		hypothetical protein; contains DUF512 and PDZ/DHR/GLGF domains	0.2387	0.3479	0.1535	0.6174	Always Up-regulated in 8% CO2	Peak expression during dark
cce_4451	f		hypothetical protein	0.8991	0.1573	0.3119	0.4759	Always Up-regulated in 8% CO2	Peak expression during light
cce_4517	f		WD40-like beta-propeller protein	0.091	0.2379	0.2947	0.5901	Always Up-regulated in 8% CO2	Peak expression during light
cce_4556	f		unknown; contains a heparan sulphate 6-sulfotransferase domain	0.2658	0.469	0.0143	0.6578	Always Up-regulated in 8% CO2	Peak expression during light
cce_4657	f		putative peptidase C14, caspase catalytic	0.092	0.345	0.193	0.6311	Always Up-regulated in 8% CO2	Peak expression during dark
cce_4698	f		unknown	0.1449	0.5999	0.0353	0.5264	Always Up-regulated in 8% CO2	Peak expression during light
cce_2780	f		hypothetical protein	0.0876	0.5124	-0.7302	0.5722	Only significant Down-regulation in 8% CO2	Peak expression during light
cce_0332	f		hypothetical protein; contains DUF124	0.2017	0.0042	-0.2427	0.5909	Only significant Up-regulation in 8% CO2	Peak expression during light
cce_0340	f		unknown; contains DUF187	-0.0089	0.3244	0.4624	0.9971	Only significant Up-regulation in 8% CO2	Peak expression during light
cce_0616	f		unknown; contains a methyltransferase type 12 domain	-0.0346	0.6377	-0.0961	0.573	Only significant Up-regulation in 8% CO2	Peak expression during light
cce_0750	f		hypothetical protein	0.4878	0.4173	-0.0198	0.8188	Only significant Up-regulation in 8% CO2	Peak expression during light
cce_0826	f		unknown	0.6131	0.5231	-0.2641	1.2592	Only significant Up-regulation in 8% CO2
cce_0903	f		hypothetical protein	0.8198	-0.2299	-0.0596	0.2846	Only significant Up-regulation in 8% CO2
cce_1287	f		unknown; contains an aldo/keto reductase domain	-0.0998	0.284	0.3274	0.6713	Only significant Up-regulation in 8% CO2	Peak expression during light
cce_1407	f		unknown; contains a cupin, RmlC-type domain	0.1238	0.2711	-0.322	0.9084	Only significant Up-regulation in 8% CO2	Peak expression during light
cce_1518	f		hypothetical protein	0.6031	-0.2378	-0.2376	0.583	Only significant Up-regulation in 8% CO2	Peak expression during light
cce_1720	f		hypothetical protein; contains a Peptidase aspartic, catalytic domain	-0.2844	0.398	-0.4512	0.8102	Only significant Up-regulation in 8% CO2	Peak expression during light
cce_1732	f		DUF1092-containing protein	-0.1577	0.3893	-0.5692	0.702	Only significant Up-regulation in 8% CO2	Peak expression during light
cce_1943	f		unknown	-0.1132	-0.1973	0.2475	0.9151	Only significant Up-regulation in 8% CO2	Peak expression during light
cce_2125	f		conserved hypothetical protein	0.1583	-0.0695	-0.1076	0.7521	Only significant Up-regulation in 8% CO2
cce_2199	f		conserved hypothetical protein	-0.1071	-0.054	0.2996	0.7761	Only significant Up-regulation in 8% CO2
cce_2307	f		unknown; contains a plasmid stabilization system domain	0.3637	-0.0205	-0.2632	0.5967	Only significant Up-regulation in 8% CO2	Peak expression during light
cce_2377	f		glyceraldehyde-3-phosphate dehydrogenase; nonfunctional due to frameshift	-0.1191	-0.1641	-0.059	0.906	Only significant Up-regulation in 8% CO2
cce_2435	f		unknown; contains DUF323	-0.1099	0.0679	0.2134	0.8998	Only significant Up-regulation in 8% CO2	Peak expression during light
cce_2597	f		hypothetical protein	0.1193	0.3949	-0.2111	1.0619	Only significant Up-regulation in 8% CO2	Peak expression during light
cce_2717	f		unknown; contains a radical SAM domain	-0.1116	-0.0068	-0.0784	0.8646	Only significant Up-regulation in 8% CO2	Peak expression during light
cce_2825	f		unknown	0.2522	-0.0463	-0.4598	0.6108	Only significant Up-regulation in 8% CO2	Peak expression during light
cce_2947	f		unknown; contains a GCN5-related N-acetyltransferase domain	-0.219	0.0032	-0.371	0.7954	Only significant Up-regulation in 8% CO2	Peak expression during light
cce_2967	f		magnesium-protoporphyrin IX monomethyl ester aerobic oxidative cyclase	-0.3493	0.1654	0.1948	1.6645	Only significant Up-regulation in 8% CO2	Peak expression during light
cce_3268	f		unknown; contains a von Willebrand factor, type A domain	1.1993	-0.5161	0.0854	0.4018	Only significant Up-regulation in 8% CO2	Peak expression during dark
cce_3331	f		conserved hypothetical protein	-0.2406	0.5423	-0.5064	0.9854	Only significant Up-regulation in 8% CO2
cce_3397	f		unknown; contains DUF309	-0.1863	0.3309	0.0943	0.9058	Only significant Up-regulation in 8% CO2	Peak expression during light
cce_3463	f		hypothetical protein	0.8897	-0.0066	0.5409	1.4917	Only significant Up-regulation in 8% CO2
cce_3568	f		putative twin-arginine translocation protein TatA/E	0.3463	-0.3375	0.0224	0.9383	Only significant Up-regulation in 8% CO2	Peak expression during dark
cce_3569	f		putative ferredoxin-dependent bilin reductase	-0.0056	0.3518	0.0426	0.8668	Only significant Up-regulation in 8% CO2	Peak expression during light
cce_3628	f		unknown	0.4735	0.2079	-0.0615	0.7582	Only significant Up-regulation in 8% CO2	Peak expression during light
cce_3994	f		hypothetical protein; contains DUF204	-0.2641	-0.0579	0.738	1.3015	Only significant Up-regulation in 8% CO2	Peak expression during light
cce_4349	f		hypothetical protein; contains a DNA polymerase, beta-like region domain	0.6376	0.5636	-0.569	0.3513	Only significant Up-regulation in 8% CO2
cce_4431	f		conserved hypothetical protein	0.2586	0.4022	-0.1957	0.6346	Only significant Up-regulation in 8% CO2	Peak expression during light
cce_4535	f		hypothetical protein	0.3041	-0.262	-0.4504	1.1513	Only significant Up-regulation in 8% CO2
cce_4662	f		unknown; contains a coenzyme F420 hydrogenase/dehydrogenase beta subunit domain	0.0979	0.1363	-0.3932	0.6059	Only significant Up-regulation in 8% CO2	Peak expression during light
cce_4762	f		hypothetical protein	0.6353	-0.5341	-0.0577	0.9652	Only significant Up-regulation in 8% CO2	Peak expression during dark
cce_4822	f		hypothetical protein	0.5403	-0.4124	1.2285	2.0261	Only significant Up-regulation in 8% CO2	Peak expression during dark
cce_5143	f		hypothetical protein; contains low-density lipoprotein receptor YWTD repeat domains	0.8385	0.1323	-0.2856	0.3442	Only significant Up-regulation in 8% CO2	Peak expression during light
cce_7006	f			0.1669	-0.343	-0.1634	0.8248	Only significant Up-regulation in 8% CO2
cce_4100	f		unknown	0.5316	0.6302	-0.0387	0.9125	Significantly Up-regulated in 8% CO2 at the same time point on both days	Peak expression during light
cce_0432	f		hypothetical protein	0.708	0.4323	-0.0057	0.4662	Significantly Up-regulated in 8% CO2 when expression level is high under diunal cycle	Peak expression during dark
cce_0488	f		unknown; contains a GUN4-like domain	-0.0329	0.8309	-0.5397	0.8105	Significantly Up-regulated in 8% CO2 when expression level is high under diunal cycle	Peak expression during dark
cce_0541	f		unknown	0.1476	0.8427	-0.6051	0.7568	Significantly Up-regulated in 8% CO2 when expression level is high under diunal cycle	Peak expression during dark
cce_0586	f		unknown	0.8564	0.5441	-0.1893	0.8723	Significantly Up-regulated in 8% CO2 when expression level is high under diunal cycle	Peak expression during dark
cce_0661	f		putative GatB/Yqey	-0.0391	0.5436	-0.0804	0.7297	Significantly Up-regulated in 8% CO2 when expression level is high under diunal cycle	Peak expression during dark
cce_0854	f		hypothetical protein	0.7671	0.2046	-0.2236	0.6443	Significantly Up-regulated in 8% CO2 when expression level is high under diunal cycle	Peak expression during dark
cce_0925	f		hypothetical protein	0.208	0.3876	-0.4876	0.6604	Significantly Up-regulated in 8% CO2 when expression level is high under diunal cycle	Peak expression during dark
cce_1294	f		conserved hypothetical protein	0.4086	-0.8635	0.1183	1.4951	Significantly Up-regulated in 8% CO2 when expression level is high under diunal cycle	Peak expression during light
cce_1298	f		conserved hypothetical protein	0.3432	0.4099	-0.1791	0.9094	Significantly Up-regulated in 8% CO2 when expression level is high under diunal cycle	Peak expression during dark
cce_2514	f		hypothetical protein	-0.0009	0.5259	-0.2093	1.5672	Significantly Up-regulated in 8% CO2 when expression level is high under diunal cycle	Peak expression during dark
cce_2533	f		unknown; contains a phosphoglycerate mutase domain	0.3107	0.4097	-0.263	0.6515	Significantly Up-regulated in 8% CO2 when expression level is high under diunal cycle	Peak expression during dark
cce_3128	f		unknown	0.5918	-0.4997	0.2613	0.6352	Significantly Up-regulated in 8% CO2 when expression level is high under diunal cycle	Peak expression during light
cce_3734	f		unknown	0.731	-0.5078	0.1552	0.5932	Significantly Up-regulated in 8% CO2 when expression level is high under diunal cycle	Peak expression during light
cce_4330	f		NADH dehydrogenase subunit O; ndhO	0.4819	0.5531	-0.2763	1.0894	Significantly Up-regulated in 8% CO2 when expression level is high under diunal cycle	Peak expression during dark
cce_4361	f		unknown	-0.0086	0.6518	-0.6425	0.5706	Significantly Up-regulated in 8% CO2 when expression level is high under diunal cycle	Peak expression during dark
cce_4427	f		unknown	0.1371	0.2469	-0.1369	0.647	Significantly Up-regulated in 8% CO2 when expression level is high under diunal cycle	Peak expression during dark
cce_4445	f		conserved hypothetical protein	0.6782	-0.0706	0.1325	0.7762	Significantly Up-regulated in 8% CO2 when expression level is high under diunal cycle	Peak expression during light
cce_4457	f		unknown; contains a Type I phosphodiesterase/nucleotide pyrophosphatase domain	0.597	-0.1454	0.0329	0.1323	Significantly Up-regulated in 8% CO2 when expression level is high under diunal cycle	Peak expression during light
cce_4816	f		conserved hypothetical protein	0.294	0.5819	-0.5586	0.5956	Significantly Up-regulated in 8% CO2 when expression level is high under diunal cycle	Peak expression during dark
cce_4820	f		hypothetical protein	0.0514	-0.7312	0.705	1.6568	Significantly Up-regulated in 8% CO2 when expression level is high under diunal cycle	Peak expression during light
cce_0198	g	Amino acid biosynthesis: Glutamate family / Nitrogen assimilation	LysR family transcriptional regulatory protein, nitrogen assimilation transcriptional activator; ntcB	-0.5555	0.3918	-0.6453	0.2568	Only significant Down-regulation in 8% CO2	Peak expression during dark
cce_3755	g	Biosynthesis of cofactors, prosthetic groups, and carriers: Carotenoid	phytoene synthase; crtB	-0.6462	0.2844	-0.2161	0.7591	Significantly Down-regulated in 8% CO2 when expression level is high under diunal cycle	Peak expression during light
cce_0320	g	Biosynthesis of cofactors, prosthetic groups, and carriers: Cobalamin, heme, phycobilin and porphyrin	light-dependent protochlorophyllide reductase; por	-0.6024	0.2964	-0.3033	0.3238	Significantly Down-regulated in 8% CO2 when expression level is high under diunal cycle	Peak expression during light
cce_4129	g	Cell envelope: Membranes, lipoproteins, and porins	putative S-layer OprB family carbohydrate-selective porin	-0.7425	0.0455	0.2625	0.5141	Only significant Down-regulation in 8% CO2	Peak expression during light
cce_3517	g	Cell envelope: Membranes, lipoproteins, and porins	putative S-layer OprB family carbohydrate-selective porin	-0.7617	-0.2142	-0.9507	0.0777	Significantly Down-regulated in 8% CO2 when expression level is high under diunal cycle	Peak expression during light
cce_2373	g	Cell envelope: Murein sacculus and peptidoglycan	UDP-N-acetylmuramate-alanine ligase; murC	-0.7344	-0.1963	0.3615	0.2867	Only significant Down-regulation in 8% CO2	Peak expression during light	Figure 5
cce_1806	g	Central intermediary metabolism: Polysaccharides and glycoproteins	putative glycoside hydrolase, family 13	-0.8479	0.2687	-0.5472	-0.094	Significantly Down-regulated in 8% CO2 when expression level is high under diunal cycle	Peak expression during light
cce_1133	g	Fatty acid, phospholipid, and sterol metabolism: Fatty acid, phospholipid, and sterol metabolism	probable long-chain-fatty-acid CoA ligase; fadD	-0.6054	-0.4047	0.0243	0.152	Only significant Down-regulation in 8% CO2	Peak expression during light
cce_2998	g	Other categories: Drug and analog sensitivity	probable arsenate reductase; arsC	-2.3131	0.2267	-0.0214	0.3522	Only significant Down-regulation in 8% CO2	Peak expression during dark
cce_2999	g	Other categories: Drug and analog sensitivity	NADPH-dependent FMN reductase	-2.1854	0.3595	0.1971	0.2992	Only significant Down-regulation in 8% CO2	Peak expression during dark
cce_1475	g	Other categories: WD repeat proteins	WD-repeat protein	-1.0173	0.3261	-0.4857	0.7615	Significantly Up-regulated in 8% CO2 when expression level is high under diunal cycle	Peak expression during dark
cce_4279	g	Photosynthesis and respiration: CO2 fixation	carbon dioxide concentrating mechanism protein; ccmN	-0.5746	0.3198	-0.4863	0.7235	Significantly Up-regulated in 8% CO2 when expression level is high under diunal cycle	Peak expression during dark
cce_2494	g	Photosynthesis and respiration: NADH dehydrogenase	NADH dehydrogenase subunit 4-like protein	-0.9831	-0.0452	-1.0483	-0.2756	Always Down-regulated in 8% CO2	Peak expression during light
cce_3522	g	Photosynthesis and respiration: NADH dehydrogenase	NADH dehydrogenase subunit 4; ndhD2	-1.2108	-0.4504	0.1119	-0.1712	Only significant Down-regulation in 8% CO2	Peak expression during light
cce_1290	g	Photosynthesis and respiration: Photosystem I	photosystem I reaction center subunit III; psaF	-0.6061	-0.5338	-0.6982	0.7096	Significantly Down-regulated in 8% CO2 when expression level is high under diunal cycle	Peak expression during light	Figure 3
cce_3963	g	Photosynthesis and respiration: Photosystem I	photosystem I reaction center subunit XI; psaL2	-0.9495	-0.8109	-1.0274	0.154	Significantly Down-regulated in 8% CO2 when expression level is high under diunal cycle	Peak expression during light	Figure 3
cce_2955	g	Photosynthesis and respiration: Photosystem II	photosystem II extrinsic protein, cytochrome c550; psbV	-0.4728	-0.0217	-0.8694	1.5423	Significantly Down-regulated in 8% CO2 when expression level is high under diunal cycle	Peak expression during light	Figure 3
cce_2651	g	Photosynthesis and respiration: Phycobilisome	phycocyanin beta subunit; cpcB	-0.7405	0.2914	-0.7317	1.9295	Significantly Down-regulated in 8% CO2 at the same time point on both days	Peak expression during dark	Figure 3
cce_2652	g	Photosynthesis and respiration: Phycobilisome	phycocyanin alpha subunit; cpcA	-0.8573	0.3132	-0.7349	1.9223	Significantly Down-regulated in 8% CO2 at the same time point on both days	Peak expression during dark	Figure 3
cce_0920	g	Photosynthesis and respiration: Phycobilisome	phycobilisome core-membrane linker polypeptide; apcE	-0.6269	0.4311	-0.982	1.4384	Significantly Down-regulated in 8% CO2 when expression level is high under diunal cycle	Peak expression during light
cce_2653	g	Photosynthesis and respiration: Phycobilisome	phycocyanin associated linker protein; cpcC2	-1.1653	-0.0314	-1.0187	1.3432	Significantly Down-regulated in 8% CO2 when expression level is high under diunal cycle	Peak expression during light	Figure 3
cce_2654	g	Photosynthesis and respiration: Phycobilisome	phycocyanin associated linker protein; cpcC1	-1.1606	-0.0158	-1.169	1.5587	Significantly Down-regulated in 8% CO2 when expression level is high under diunal cycle	Peak expression during light	Figure 3
cce_2655	g	Photosynthesis and respiration: Phycobilisome	phycocyanin associated linker protein; cpcD	-0.7722	0.0836	-1.4457	2.0089	Significantly Down-regulated in 8% CO2 when expression level is high under diunal cycle	Peak expression during light
cce_3378	g	Regulatory functions: Regulatory functions	two-component response regulator	-0.5991	-0.421	-0.0762	0.3088	Significantly Down-regulated in 8% CO2 when expression level is high under diunal cycle	Peak expression during light
cce_3731	g	Regulatory functions: Regulatory functions	putative Rubisco transcriptional regulator, LysR family; rbcR	-0.9987	0.0851	-0.422	0.047	Significantly Down-regulated in 8% CO2 when expression level is high under diunal cycle	Peak expression during light
cce_4219	g	Regulatory functions: Regulatory functions	phosphoglycerate kinase; pgk	-0.6425	0.0155	-0.7478	1.1487	Significantly Down-regulated in 8% CO2 when expression level is high under diunal cycle	Peak expression during light	Figure 5
cce_0970	g	Regulatory functions: Regulatory functions	two-component transcription regulator	-0.3899	0.8281	-1.1857	0.674	Significantly Up-regulated in 8% CO2 when expression level is high under diunal cycle	Peak expression during dark
cce_3666	g	Translation: Protein modification and translation factors	formylmethionine deformylase	-0.6832	0.1782	-0.108	-0.0824	Significantly Down-regulated in 8% CO2 when expression level is high under diunal cycle	Peak expression during light
cce_0067	g	Transport and binding proteins: Transport and binding proteins	cation-transporting ATPase, E1-E2 type	-1.242	0.067	-0.0949	-0.0553	Only significant Down-regulation in 8% CO2	Peak expression during dark
cce_1859	g	Transport and binding proteins: Transport and binding proteins	phosphate binding protein; ptsS1	-1.5532	0.0319	-0.0463	0.2097	Only significant Down-regulation in 8% CO2	Peak expression during dark	Figure 3
cce_3000	g	Transport and binding proteins: Transport and binding proteins	probable arsenical-resistance protein ACR3	-1.6243	-0.073	-0.192	0.0341	Only significant Down-regulation in 8% CO2	Peak expression during dark
cce_3700	g	Transport and binding proteins: Transport and binding proteins	ATP-binding protein of ABC transporter	-0.8948	-0.1831	0.3035	-0.0303	Only significant Down-regulation in 8% CO2	Peak expression during light
cce_3830	g	Transport and binding proteins: Transport and binding proteins	sulfate binding protein; sbpA	-0.5083	0.4112	-0.6439	0.3638	Only significant Down-regulation in 8% CO2	Peak expression during dark
cce_3153	g	Transport and binding proteins: Transport and binding proteins	ABC transporter for sugars, solute-binding protein	-0.4138	0.0129	-0.3177	0.6765	Only significant Up-regulation in 8% CO2	Peak expression during light
cce_3826	g	Transport and binding proteins: Transport and binding proteins	sulfate transport system ATP-binding protein; cysA	-0.6823	-0.0331	-0.5857	0.4345	Significantly Down-regulated in 8% CO2 when expression level is high under diunal cycle	Peak expression during light	Figure 3
cce_3827	g	Transport and binding proteins: Transport and binding proteins	sulfate transport system permease protein; cysW	-0.7296	0.1317	-0.59	0.3798	Significantly Down-regulated in 8% CO2 when expression level is high under diunal cycle	Peak expression during light	Figure 3
cce_3828	g	Transport and binding proteins: Transport and binding proteins	sulfate transport system permease protein; cysT	-0.9234	-0.0709	-0.6591	0.4505	Significantly Down-regulated in 8% CO2 when expression level is high under diunal cycle	Peak expression during light	Figure 3
cce_2254	g		hypothetical protein	-0.8032	-0.1907	-0.5631	-0.0514	Always Down-regulated in 8% CO2	Peak expression during light
cce_3210	g		unknown	-0.8769	-0.1162	-0.6191	-0.1917	Always Down-regulated in 8% CO2	Peak expression during light
cce_4869	g		unknown; contains an Excisionase/Xis, DNA-binding domain	-0.9955	-0.4149	-0.5841	-0.262	Always Down-regulated in 8% CO2	Peak expression during dark
cce_1860	g		hypothetical protein	-0.9453	0.1581	-0.052	0.0148	Only significant Down-regulation in 8% CO2	Peak expression during dark
cce_1868	g		hypothetical protein	-0.7753	0.1031	-0.0088	0.2209	Only significant Down-regulation in 8% CO2
cce_1908	g		conserved hypothetical protein	-0.9709	0.1523	0.2814	0.1074	Only significant Down-regulation in 8% CO2	Peak expression during dark
cce_1909	g		hypothetical protein	-0.8908	0.2157	0.3936	0.1706	Only significant Down-regulation in 8% CO2	Peak expression during dark
cce_5163	g		hypothetical protein	-1.0234	-0.0333	0.1623	0.2151	Only significant Down-regulation in 8% CO2	Peak expression during dark
cce_5164	g		hypothetical protein	-1.4206	-0.4029	0.1536	0.2134	Only significant Down-regulation in 8% CO2	Peak expression during light
cce_5298	g		hypothetical protein	-1.2623	0.5178	-0.0556	0.5517	Only significant Down-regulation in 8% CO2	Peak expression during dark
cce_3910	g		conserved hypothetical protein	-0.3025	-0.0143	-0.3798	0.5857	Only significant Up-regulation in 8% CO2	Peak expression during dark
cce_3469	g		unknown; contains a beta-lactamase-like domain	-0.5908	0.6164	-0.6083	0.1045	Significantly Down-regulated in 8% CO2 at the same time point on both days	Peak expression during dark
cce_1048	g		hypothetical protein; contains a Mo-dependent nitrogenase, C-terminal domain	-1.9009	0.5999	-1.5216	0.7249	Significantly Down-regulated in 8% CO2 when expression level is high under diunal cycle	Peak expression during light
cce_1050	g		conserved hypothetical protein	-0.9723	0.2215	-0.4253	0.3936	Significantly Down-regulated in 8% CO2 when expression level is high under diunal cycle	Peak expression during light
cce_1537	g		unknown	-3.4514	0.7759	-0.942	0.6637	Significantly Down-regulated in 8% CO2 when expression level is high under diunal cycle	Peak expression during light
cce_1563	g		unknown	-0.6049	-0.7968	-0.7234	0.5331	Significantly Down-regulated in 8% CO2 when expression level is high under diunal cycle	Peak expression during light
cce_1649	g		unknown; contains a nuclear transport factor 2 domain	-2.192	0.044	-0.9565	0.4645	Significantly Down-regulated in 8% CO2 when expression level is high under diunal cycle	Peak expression during light
cce_1869	g		hypothetical protein	-0.6093	0.1321	-0.6896	0.4226	Significantly Down-regulated in 8% CO2 when expression level is high under diunal cycle	Peak expression during light
cce_2225	g		phosphoketolase	-1.1144	0.7277	-1.2054	0.4668	Significantly Down-regulated in 8% CO2 when expression level is high under diunal cycle	Peak expression during light
cce_2249	g		hypothetical protein; contains TPR_1 tetratricopeptide repeat domains	-0.8371	0.3742	-0.2804	0.3007	Significantly Down-regulated in 8% CO2 when expression level is high under diunal cycle	Peak expression during light
cce_2689	g		unknown; contains a bacterial regulatory protein, MerR domain	-0.5257	0.5518	-1.0011	0.522	Significantly Down-regulated in 8% CO2 when expression level is high under diunal cycle	Peak expression during light
cce_3083	g		rfrA family pentapeptide repeat	-0.8659	-1.2583	-0.2519	1.6443	Significantly Down-regulated in 8% CO2 when expression level is high under diunal cycle	Peak expression during light
cce_3084	g		hypothetical protein	-1.0262	-1.4257	-0.421	1.4339	Significantly Down-regulated in 8% CO2 when expression level is high under diunal cycle	Peak expression during light
cce_3548	g		hypothetical protein; contains a YiaAB two helix domain	-1.169	0.2361	-0.2212	1.0453	Significantly Down-regulated in 8% CO2 when expression level is high under diunal cycle	Peak expression during light
cce_3829	g		conserved hypothetical protein	-0.8612	-0.0057	-0.5502	0.1173	Significantly Down-regulated in 8% CO2 when expression level is high under diunal cycle	Peak expression during light
cce_3836	g		putative HI0933-like protein	-2.0079	-0.0498	-2.4298	0.0639	Significantly Down-regulated in 8% CO2 when expression level is high under diunal cycle	Peak expression during light
cce_0469	g		conserved hypothetical protein	-0.8602	0.6777	-0.2354	0.519	Significantly Up-regulated in 8% CO2 when expression level is high under diunal cycle	Peak expression during dark
cce_1576	g		hypothetical protein	-1.0959	0.2827	0.3835	1.0932	Significantly Up-regulated in 8% CO2 when expression level is high under diunal cycle	Peak expression during dark
cce_2118	g		conserved hypothetical protein	-1.3631	0.7169	0.4749	0.3973	Significantly Up-regulated in 8% CO2 when expression level is high under diunal cycle	Peak expression during dark
cce_3412	g		hypothetical protein; contains a Ferritin/ribonucleotide reductase-like domain	-0.3131	0.2902	-0.6961	0.6269	Significantly Up-regulated in 8% CO2 when expression level is high under diunal cycle	Peak expression during dark
cce_4095	h	Biosynthesis of cofactors, prosthetic groups, and carriers: Cobalamin, heme, phycobilin and porphyrin	unknown; contains UPF0004	0.0199	-0.7133	0.2869	0.4425	Only significant Down-regulation in 8% CO2	Peak expression during light
cce_3674	h	Biosynthesis of cofactors, prosthetic groups, and carriers: Cobalamin, heme, phycobilin and porphyrin	protoporphyrinogen oxidase; hemK	0.242	-0.9281	0.4764	-0.4709	Significantly Down-regulated in 8% CO2 when expression level is high under diunal cycle	Peak expression during dark
cce_2758	h	Biosynthesis of cofactors, prosthetic groups, and carriers: Nicotinate and nicotinamide	nicotinate-nucleotide adenylyltransferase; nadD	-0.1277	-0.9259	-0.0325	-0.7256	Always Down-regulated in 8% CO2	Peak expression during dark
cce_1175	h	Biosynthesis of cofactors, prosthetic groups, and carriers: Thioredoxin, glutaredoxin, and glutathione	Membrane-associated proteins in eicosanoid and glutathione metabolism (MAPEG) family	0.0201	-0.86	0.3538	0.0265	Only significant Down-regulation in 8% CO2	Peak expression during light
cce_3518	h	Cell envelope: Membranes, lipoproteins, and porins	putative S-layer OprB family carbohydrate-selective porin	-0.4267	-0.7116	0.0808	-0.463	Only significant Down-regulation in 8% CO2	Peak expression during light
cce_0133	h	Cell envelope: Murein sacculus and peptidoglycan	cell wall hydrolase/autolysin family protein	0.1903	-1.0438	0.0173	-0.3566	Only significant Down-regulation in 8% CO2	Peak expression during light
cce_0401	h	Cell envelope: Murein sacculus and peptidoglycan	UDP-N-acetylglucosamine 1-carboxyvinyltransferase; murA	-0.3682	-1.0032	0.5484	0.3261	Only significant Down-regulation in 8% CO2		Figure 5
cce_2331	h	Cell envelope: Murein sacculus and peptidoglycan	putative D-alanyl-D-alanine carboxypeptidase	0.4689	-0.6061	0.3198	-0.2503	Only significant Down-regulation in 8% CO2	Peak expression during light
cce_0044	h	Cell envelope: Surface polysaccharides, lipopolysaccharides and antigens	putative GDP-L-fucose synthase	0.0318	-1.0586	-0.3395	0.1276	Only significant Down-regulation in 8% CO2	Peak expression during light
cce_3624	h	Cell envelope: Surface polysaccharides, lipopolysaccharides and antigens	glycosyl transferase, family 2	0.1062	-0.612	-0.1789	-0.0257	Only significant Down-regulation in 8% CO2	Peak expression during light
cce_2195	h	Cellular processes: Cell killing	hypothetical protein; contains a hemolysin-type calcium-binding region	-0.0253	-0.6307	-0.0547	-0.3239	Always Down-regulated in 8% CO2	Peak expression during dark
cce_1400	h	Cellular processes: Cell killing	hypothetical protein; contains Peptidase S8 and S53/subtilisin/kexin/sedolisin domains	0.2183	-0.8833	-0.1683	-0.569	Significantly Down-regulated in 8% CO2 when expression level is high under diunal cycle	Peak expression during dark
cce_4193	h	Cellular processes: Chemotaxis	methyl accepting chemotaxis protein	-0.0742	-0.739	-0.1936	-0.1123	Always Down-regulated in 8% CO2	Peak expression during dark
cce_3475	h	Cellular processes: Protein and peptide secretion	hypothetical protein; contains a GTP-binding signal recognition particle SRP54 helical bundle domain	-0.0986	-0.6628	-0.2728	-0.5712	Always Down-regulated in 8% CO2	Peak expression during dark
cce_3596	h	DNA replication, restriction, modification, recombination, and repair: DNA replication, restriction, modification, recombination, and repair	mutator protein MutT; mutT	-0.1433	-0.6041	0.4322	-0.5464	Only significant Down-regulation in 8% CO2	Peak expression during light
cce_4077	h	DNA replication, restriction, modification, recombination, and repair: DNA replication, restriction, modification, recombination, and repair	DNA polymerase III alpha subunit, N-terminal extein/intein; dnaE-n	0.1705	-0.6582	0.3463	-0.5653	Only significant Down-regulation in 8% CO2	Peak expression during light
cce_1456	h	Energy metabolism: Biosynthesis and degradation of polysaccharides	putative alpha-glucosidase	0.2065	-0.4982	-0.1512	-0.638	Significantly Down-regulated in 8% CO2 when expression level is high under diunal cycle	Peak expression during dark
cce_1331	h	Energy metabolism: Pentose phosphate pathway	glucosamine-6-P isomerase; nagB	0.2316	-0.6648	0.0835	-0.059	Only significant Down-regulation in 8% CO2	Peak expression during light
cce_1190	h	Energy metabolism: Pyruvate and acetyl-CoA metabolism	glyoxalase II	0.1395	-0.628	0.308	-0.6953	Only significant Down-regulation in 8% CO2	Peak expression during light
cce_0222	h	Energy metabolism: Sugars	putative glucose 1-dehydrogenase	-0.0414	-0.7496	-0.0984	-0.7359	Always Down-regulated in 8% CO2	Peak expression during dark
cce_2771	h	Energy metabolism: Sugars	mannose-6-phosphate isomerase; manA1	0.4396	-0.9153	0.4259	0.2932	Only significant Down-regulation in 8% CO2	Peak expression during light
cce_3759	h	Fatty acid, phospholipid, and sterol metabolism: Fatty acid, phospholipid, and sterol metabolism	probable fatty acid desaturase	0.0022	-0.5937	-0.2162	-0.1722	Only significant Down-regulation in 8% CO2	Peak expression during light
cce_3989	h	Fatty acid, phospholipid, and sterol metabolism: Fatty acid, phospholipid, and sterol metabolism	probable fatty acid desaturase	0.3289	-1.0317	-0.0208	0.0114	Only significant Down-regulation in 8% CO2	Peak expression during light
cce_1333	h	Other categories: Drug and analog sensitivity	putative general substrate transporter, MFS family	-0.1367	-0.6003	0.4309	-0.4994	Only significant Down-regulation in 8% CO2	Peak expression during light
cce_2903	h	Other categories: Hydrogenase	hydrogenase accessory protein; hypB	0.6041	-0.2384	-0.0684	-0.298	Only significant Up-regulation in 8% CO2	Peak expression during light
cce_2053	h	Other categories: Other	unknown	-0.0376	-0.7241	-0.3223	-0.377	Always Down-regulated in 8% CO2	Peak expression during dark
cce_3494	h	Other categories: Other	glycerophosphoryl diester phosphodiesterase	-0.2181	-0.911	-0.241	-0.3317	Always Down-regulated in 8% CO2	Peak expression during dark
cce_3587	h	Other categories: Other	probable zinc-binding oxidoreductase	0.064	-0.8735	-0.0082	-0.4239	Only significant Down-regulation in 8% CO2	Peak expression during light
cce_3848	h	Other categories: Other	sulfatase	0.0331	-0.6396	-0.2496	-0.109	Only significant Down-regulation in 8% CO2	Peak expression during light
cce_3958	h	Other categories: Other	glycosyl transferase, family 2	-0.1124	-0.7403	0.3911	-0.6278	Significantly Down-regulated in 8% CO2 at the same time point on both days	Peak expression during light
cce_2714	h	Other categories: Other	FAD linked oxidase	0.0761	-0.7027	0.0166	-0.7465	Significantly Down-regulated in 8% CO2 when expression level is high under diunal cycle	Peak expression during dark
cce_2756	h	Other categories: Other	NH(3)-dependent NAD(+) synthetase	0.0337	-0.6836	0.2312	-0.3896	Significantly Down-regulated in 8% CO2 when expression level is high under diunal cycle	Peak expression during dark
cce_2978	h	Other categories: Transposon-related functions	putative transposase	-0.1569	-0.6771	0.2313	-0.0839	Only significant Down-regulation in 8% CO2
cce_3808	h	Other categories: Transposon-related functions	transposase	0.0141	-0.7689	-0.0949	-0.5277	Only significant Down-regulation in 8% CO2
cce_2196	h	Other categories: WD repeat proteins	WD-repeat protein	-0.1264	-0.6435	-0.0989	-0.1986	Always Down-regulated in 8% CO2
cce_4304	h	Photosynthesis and respiration: CO2 fixation	triosephosphate isomerase; tpi	0.0692	-0.8222	-0.5063	-0.2349	Only significant Down-regulation in 8% CO2	Peak expression during light	Figure 5
cce_1690	h	Photosynthesis and respiration: NADH dehydrogenase	NADH dehydrogenase subunit 4; ndhD5	-0.5101	-0.6705	-0.1309	0.2939	Significantly Down-regulated in 8% CO2 when expression level is high under diunal cycle	Peak expression during light
cce_4103	h	Photosynthesis and respiration: NADH dehydrogenase	FAD-dependent pyridine nucleotide-disulphide oxidoreductase	0.0036	-0.6263	-0.2977	-0.6531	Significantly Down-regulated in 8% CO2 when expression level is high under diunal cycle	Peak expression during dark
cce_4325	h	Photosynthesis and respiration: Photosystem I	photosystem I reaction center subunit IV; psaE	0.3474	-1.0927	-0.441	-0.0579	Only significant Down-regulation in 8% CO2	Peak expression during light	Figure 3
cce_1747	h	Photosynthesis and respiration: Photosystem I	photosystem I iron-sulfur center subunit VII; psaC	-0.2186	-1.0293	-0.5586	0.1947	Significantly Down-regulated in 8% CO2 when expression level is high under diunal cycle	Peak expression during light	Figure 3
cce_0893	h	Photosynthesis and respiration: Photosystem II	photosystem II reaction center M protein; psbM	0.1564	-1.0208	0.1238	-0.2402	Only significant Down-regulation in 8% CO2		Figure 3
cce_1526	h	Photosynthesis and respiration: Photosystem II	photosystem II protein Y; psbY	0.0049	-1.3941	-0.0451	-0.5393	Only significant Down-regulation in 8% CO2		Figure 3
cce_4518	h	Photosynthesis and respiration: Photosystem II	photosystem II protein; psbK	0.5722	-0.9685	-0.3756	-0.0882	Only significant Down-regulation in 8% CO2	Peak expression during light	Figure 3
cce_3386	h	Photosynthesis and respiration: Phycobilisome	phycocyanin alpha phycocyanobilin lyase related protein; nblB	-0.1356	-0.6862	0.4491	-0.5054	Only significant Down-regulation in 8% CO2	Peak expression during light
cce_0892	h	Photosynthesis and respiration: Soluble electron carriers	probable ferredoxin	-0.2364	-0.8272	0.4385	-0.8108	Significantly Down-regulated in 8% CO2 at the same time point on both days	Peak expression during light
cce_0971	h	Photosynthesis and respiration: Soluble electron carriers	probable 4Fe-4S ferredoxin, iron-sulfur binding	-0.1068	-0.9422	0.082	-0.8674	Significantly Down-regulated in 8% CO2 when expression level is high under diunal cycle	Peak expression during dark
cce_1274	h	Purines, pyrimidines, nucleosides, and nucleotides: Interconversions and salvage of nucleosides and nucleotides	putative cytidine/deoxycytidylate deaminase	0.3187	-0.6262	-0.0265	0.3823	Only significant Down-regulation in 8% CO2	Peak expression during dark
cce_1999	h	Purines, pyrimidines, nucleosides, and nucleotides: Purine ribonucleotide biosynthesis	rod shape-determining protein; mreC	-0.1269	-0.6505	0.537	-0.5247	Only significant Down-regulation in 8% CO2	Peak expression during light
cce_0404	h	Purines, pyrimidines, nucleosides, and nucleotides: Purine ribonucleotide biosynthesis	formyltetrahydrofolate deformylase; purU	0.6028	-0.5806	-0.0111	0.0878	Only significant Up-regulation in 8% CO2	Peak expression during dark
cce_1527	h	Purines, pyrimidines, nucleosides, and nucleotides: Pyrimidine ribonucleotide biosynthesis	orotidine 5'-phosphate decarboxylase; pyrF	0.8548	-0.6196	0.2895	0.3003	Significantly Up-regulated in 8% CO2 when expression level is high under diunal cycle	Peak expression during light	Figure 5
cce_2174	h	Regulatory functions: Regulatory functions	WD-40 repeat-containing serine/threonine protein kinase	-0.1598	-0.9682	-0.0319	-0.3537	Always Down-regulated in 8% CO2	Peak expression during dark
cce_2943	h	Regulatory functions: Regulatory functions	serine/threonine protein kinase	-0.3324	-0.6458	-0.1701	-0.4574	Always Down-regulated in 8% CO2	Peak expression during light
cce_2735	h	Regulatory functions: Regulatory functions	ATPase	0.1795	-0.7752	-0.3596	-0.0867	Only significant Down-regulation in 8% CO2	Peak expression during light
cce_1457	h	Regulatory functions: Regulatory functions	unknown; contains an alpha amylase catalytic subdomain	0.0643	-0.6114	0.2388	-0.436	Significantly Down-regulated in 8% CO2 when expression level is high under diunal cycle	Peak expression during dark
cce_1673	h	Regulatory functions: Regulatory functions	serine/threonine protein kinase	0.0239	-0.5856	-0.2798	-0.0119	Significantly Down-regulated in 8% CO2 when expression level is high under diunal cycle	Peak expression during dark
cce_3320	h	Regulatory functions: Regulatory functions	two-component response regulator	0.3062	-0.6196	-0.0642	-0.1959	Significantly Down-regulated in 8% CO2 when expression level is high under diunal cycle	Peak expression during dark
cce_2496	h	Transcription: RNA synthesis, modification, and DNA transcription	probable metallothionein; smtA	0.445	-0.5146	-0.2703	-0.7239	Significantly Down-regulated in 8% CO2 when expression level is high under diunal cycle	Peak expression during dark
cce_3376	h	Translation: Protein modification and translation factors	ribosomal-protein-alanine acetyltransferase; rimI	-0.022	-0.5987	0.1874	-0.0894	Significantly Down-regulated in 8% CO2 when expression level is high under diunal cycle	Peak expression during dark
cce_4674	h	Translation: Protein modification and translation factors	ribosome-binding factor A; rbfA	-0.2924	-1.7402	0.2153	-0.5068	Significantly Down-regulated in 8% CO2 when expression level is high under diunal cycle	Peak expression during dark
cce_3400	h	Transport and binding proteins: Transport and binding proteins	cation efflux system protein	-0.2149	-0.8185	-0.0282	-0.5594	Always Down-regulated in 8% CO2	Peak expression during light
cce_0148	h	Transport and binding proteins: Transport and binding proteins	cation-transporting P-type ATPase, E1-E2 type	0.1843	-0.724	-0.2624	-0.1645	Only significant Down-regulation in 8% CO2	Peak expression during light
cce_2946	h	Transport and binding proteins: Transport and binding proteins	branched-chain amino acid ABC transporter permease protein	0.0593	-0.9178	-0.0981	0.242	Only significant Down-regulation in 8% CO2	Peak expression during light
cce_1996	h	Transport and binding proteins: Transport and binding proteins	Na+/H+ antiporter	0.5539	-0.5871	-0.1586	-0.2204	Significantly Down-regulated in 8% CO2 when expression level is high under diunal cycle	Peak expression during dark
cce_2606	h	Transport and binding proteins: Transport and binding proteins	cation-transporting ATPase	0.045	-0.9797	-0.0319	-0.9544	Significantly Down-regulated in 8% CO2 when expression level is high under diunal cycle	Peak expression during dark
cce_3261	h	Transport and binding proteins: Transport and binding proteins	ammonium/methylammonium permease; amt1	0.0302	-0.6558	-0.3538	-0.415	Significantly Down-regulated in 8% CO2 when expression level is high under diunal cycle	Peak expression during dark	Figure 3
cce_0247	h		unknown; contains a Mechanosensitive ion channel, MscS domain	-0.2216	-0.9656	-0.1794	-0.3474	Always Down-regulated in 8% CO2	Peak expression during light
cce_0428	h		conserved hypothetical protein	-0.0599	-0.6575	-0.2755	-0.4406	Always Down-regulated in 8% CO2	Peak expression during dark
cce_0840	h		unknown	-0.3039	-0.6195	-0.1955	-0.5839	Always Down-regulated in 8% CO2	Peak expression during light
cce_0881	h		unknown; contains DUF29	-0.1551	-1.1539	-0.2413	-0.4561	Always Down-regulated in 8% CO2	Peak expression during dark
cce_0955	h		hypothetical protein; contains a phage Gp37Gp68 domain	-0.036	-0.5917	-0.3159	-0.3616	Always Down-regulated in 8% CO2	Peak expression during dark
cce_1047	h		hypothetical protein	-0.2253	-1.0821	-0.2338	-0.3691	Always Down-regulated in 8% CO2	Peak expression during light
cce_1452	h		unknown	-0.0629	-0.681	-0.1383	-0.5954	Always Down-regulated in 8% CO2
cce_1544	h		hypothetical protein	-0.0885	-0.7871	-0.3503	-0.1483	Always Down-regulated in 8% CO2
cce_1891	h		unknown	-0.2517	-0.6211	-0.3272	-0.3865	Always Down-regulated in 8% CO2	Peak expression during dark
cce_2510	h		hypothetical protein	-0.1048	-0.6092	-0.351	-0.28	Always Down-regulated in 8% CO2	Peak expression during dark
cce_2649	h		unknown; contains a cytochrome P450 domain	-0.8288	-0.6446	-0.1117	-0.4041	Always Down-regulated in 8% CO2	Peak expression during light
cce_3314	h		CHP02587-containing protein	-0.1705	-0.6619	-0.048	-0.1751	Always Down-regulated in 8% CO2	Peak expression during light
cce_3431	h		hypothetical protein	-0.0585	-0.8936	-0.3361	-0.4051	Always Down-regulated in 8% CO2
cce_3478	h		hypothetical protein; contains a PEP motif putative anchor, C-terminal domain	-0.1491	-0.7522	-0.1006	-0.0855	Always Down-regulated in 8% CO2	Peak expression during light
cce_3549	h		hypothetical protein	-0.1672	-0.6371	-0.3641	-0.2154	Always Down-regulated in 8% CO2	Peak expression during dark
cce_3720	h		DUF218-containing protein	-0.2496	-0.745	-0.0349	-0.3453	Always Down-regulated in 8% CO2	Peak expression during light
cce_3926	h		unknown	-0.0886	-1.1047	-0.007	-0.7368	Always Down-regulated in 8% CO2
cce_4275	h		hypothetical protein	-0.0518	-1.1714	-0.2243	-0.2227	Always Down-regulated in 8% CO2	Peak expression during dark
cce_4805	h		hypothetical protein	-0.0253	-0.6345	-0.372	-0.1581	Always Down-regulated in 8% CO2
cce_4950	h		unknown	-0.0235	-0.9525	-0.0497	-0.6489	Always Down-regulated in 8% CO2
cce_5014	h		hypothetical protein	-0.0028	-0.586	-0.3295	-0.438	Always Down-regulated in 8% CO2	Peak expression during light
cce_5070	h		CHP02436-containing protein	-0.0824	-0.739	-0.2751	-0.2606	Always Down-regulated in 8% CO2	Peak expression during dark
cce_7008	h			-0.1087	-0.742	-0.1661	-0.2851	Always Down-regulated in 8% CO2
cce_0173	h		putative methionine sulfoxide reductase B	0.3343	-0.6662	0.4589	-0.6596	Only significant Down-regulation in 8% CO2	Peak expression during light
cce_0470	h		hypothetical protein; contains an Anti-sigma factor antagonist domain	0.1126	-0.7591	-0.0188	-0.5657	Only significant Down-regulation in 8% CO2	Peak expression during light
cce_0674	h		hypothetical protein	0.141	-1.0753	-0.1181	-0.3196	Only significant Down-regulation in 8% CO2
cce_0752	h		putative 4Fe-4S cluster binding protein	0.0023	-0.6058	0.3144	-0.2632	Only significant Down-regulation in 8% CO2	Peak expression during light
cce_0812	h		hypothetical protein	-0.3578	-0.8867	0.1332	-0.3687	Only significant Down-regulation in 8% CO2
cce_1093	h		hypothetical protein; contains a TROVE domain	0.1644	-0.894	-0.3143	-0.4962	Only significant Down-regulation in 8% CO2	Peak expression during light
cce_1130	h		hypothetical protein	0.4658	-1.4812	-0.3266	-0.3599	Only significant Down-regulation in 8% CO2
cce_1282	h		UPF0004-containing protein	-0.1564	-0.5983	0.2005	-0.5237	Only significant Down-regulation in 8% CO2	Peak expression during light
cce_1389	h		unknown; contains a Rhodanese-like domain	0.0799	-0.8461	0.0917	0.1526	Only significant Down-regulation in 8% CO2	Peak expression during light
cce_1622	h		conserved hypothetical protein	0.0959	-0.6037	-0.031	-0.3651	Only significant Down-regulation in 8% CO2	Peak expression during light
cce_1691	h		hypothetical protein	-0.5241	-0.8244	-0.0001	0.233	Only significant Down-regulation in 8% CO2
cce_1791	h		unknown	0.0066	-1.4137	0.5169	-0.9677	Only significant Down-regulation in 8% CO2	Peak expression during light
cce_2022	h		hypothetical protein	0.118	-0.5657	-0.3285	-0.6377	Only significant Down-regulation in 8% CO2
cce_2228	h		hypothetical protein	-0.4601	-0.6544	0.4919	-0.2113	Only significant Down-regulation in 8% CO2
cce_2238	h		putative ATP-dependent Clp protease, adaptor protein; clpS1	-0.3472	-1.2108	0.2935	0.0918	Only significant Down-regulation in 8% CO2	Peak expression during light
cce_2239	h		hypothetical protein; contains an abortive infection protein domain	-0.0859	-0.6612	0.2744	0.1194	Only significant Down-regulation in 8% CO2	Peak expression during dark
cce_2351	h		hypothetical protein	0.0248	-0.8087	-0.327	-0.2556	Only significant Down-regulation in 8% CO2	Peak expression during light
cce_2392	h		conserved hypothetical protein	0.0675	-0.6873	0.0425	-0.3681	Only significant Down-regulation in 8% CO2	Peak expression during light
cce_2673	h		hypothetical protein	0.0985	-1.0024	-0.4606	-0.1581	Only significant Down-regulation in 8% CO2	Peak expression during light
cce_2676	h		hypothetical protein	0.1952	-0.6508	-0.3728	-0.0161	Only significant Down-regulation in 8% CO2	Peak expression during light
cce_2718	h		putative DoxX	-0.1912	-0.8497	0.436	-0.0887	Only significant Down-regulation in 8% CO2	Peak expression during light
cce_2742	h		unknown; contains TPR_1 tetratricopeptide repeat domains	0.3468	-0.6409	0.3974	0.0863	Only significant Down-regulation in 8% CO2	Peak expression during light
cce_3085	h		unknown; contains a glyoxalase/bleomycin resistance protein/dioxygenase domain	-0.4198	-0.5869	0.3162	0.1518	Only significant Down-regulation in 8% CO2	Peak expression during dark
cce_3110	h		hypothetical protein; contains DUF683	0.1231	-0.7705	0.0344	-0.3285	Only significant Down-regulation in 8% CO2	Peak expression during light
cce_3732	h		unknown	0.0686	-0.8186	-0.3309	0.2503	Only significant Down-regulation in 8% CO2	Peak expression during light
cce_3927	h		unknown	0.2611	-2.0314	0.4903	0.1755	Only significant Down-regulation in 8% CO2	Peak expression during light
cce_3966	h		hypothetical protein	0.471	-1.1448	0.077	-0.5332	Only significant Down-regulation in 8% CO2	Peak expression during light
cce_4058	h		hypothetical protein	0.492	-0.6319	-0.0882	0.3118	Only significant Down-regulation in 8% CO2
cce_4192	h		hypothetical protein	0.1141	-0.6875	-0.1376	-0.1382	Only significant Down-regulation in 8% CO2
cce_4631	h		hypothetical protein	0.1086	-0.9816	-0.3402	-0.3942	Only significant Down-regulation in 8% CO2
cce_4632	h		hypothetical protein	0.1016	-0.7604	-0.4372	-0.1834	Only significant Down-regulation in 8% CO2	Peak expression during light
cce_4699	h		hypothetical protein	0.0199	-0.8338	-0.1392	-0.202	Only significant Down-regulation in 8% CO2
cce_5011	h		unknown	0.0171	-0.7224	-0.1551	-0.5358	Only significant Down-regulation in 8% CO2	Peak expression during light
cce_5267	h		unknown	0.0234	-0.5936	0.0089	-0.2941	Only significant Down-regulation in 8% CO2	Peak expression during light
cce_7000	h			0.0371	-0.6591	0.4828	-0.242	Only significant Down-regulation in 8% CO2
cce_0495	h		hypothetical protein	0.7322	-0.5223	-0.0174	0.1897	Only significant Up-regulation in 8% CO2	Peak expression during light
cce_7001	h			0.7211	-0.2414	0.0209	-0.0891	Only significant Up-regulation in 8% CO2
cce_7005	h			0.7816	-0.383	-0.2274	-0.1538	Only significant Up-regulation in 8% CO2
cce_0262	h		conserved hypothetical protein	-0.273	-1.3618	0.5068	-0.905	Significantly Down-regulated in 8% CO2 at the same time point on both days	Peak expression during light
cce_1077	h		hypothetical protein	-0.2069	-1.4894	0.4837	-0.7969	Significantly Down-regulated in 8% CO2 at the same time point on both days	Peak expression during light
cce_1301	h		unknown; contains TPR_1 tetratricopeptide repeat domains	0.3148	-0.9404	-0.0209	-0.8309	Significantly Down-regulated in 8% CO2 at the same time point on both days	Peak expression during light
cce_1990	h		hypothetical protein	0.2652	-1.7024	0.6632	-1.0149	Significantly Down-regulated in 8% CO2 at the same time point on both days
cce_2011	h		hypothetical protein; contains a Cupin, RmlC-type domain	-0.3839	-0.9899	0.2065	-0.6564	Significantly Down-regulated in 8% CO2 at the same time point on both days	Peak expression during light
cce_2203	h		rfrA family pentapeptide repeat	0.2417	-0.956	0.3433	-0.9383	Significantly Down-regulated in 8% CO2 at the same time point on both days
cce_2950	h		conserved hypothetical protein	0.1101	-0.79	-0.1195	-0.831	Significantly Down-regulated in 8% CO2 at the same time point on both days	Peak expression during light
cce_3527	h		conserved hypothetical protein	0.4553	-1.4663	0.0674	-0.5923	Significantly Down-regulated in 8% CO2 at the same time point on both days	Peak expression during light
cce_4012	h		hypothetical protein	0.0778	-0.7852	0.2906	-0.7671	Significantly Down-regulated in 8% CO2 at the same time point on both days
cce_4661	h		hypothetical protein; contains DUF820	-0.0047	-0.7707	0.0112	-0.8857	Significantly Down-regulated in 8% CO2 at the same time point on both days	Peak expression during light
cce_5108	h		hypothetical protein	-0.1879	-0.6511	0.1517	-0.6301	Significantly Down-regulated in 8% CO2 at the same time point on both days
cce_7004	h			0.5121	-0.8532	0.0104	-1.078	Significantly Down-regulated in 8% CO2 at the same time point on both days
cce_0610	h		unknown	-0.0447	-0.9796	-0.5645	0.0771	Significantly Down-regulated in 8% CO2 when expression level is high under diunal cycle	Peak expression during light
cce_1069	h		hypothetical protein	0.0292	-0.8801	-0.4459	-0.0281	Significantly Down-regulated in 8% CO2 when expression level is high under diunal cycle	Peak expression during dark
cce_1123	h		hypothetical protein	0.1084	-0.8066	-0.1897	-0.2311	Significantly Down-regulated in 8% CO2 when expression level is high under diunal cycle	Peak expression during dark
cce_1991	h		hypothetical protein	0.016	-1.1053	-0.1102	-0.8654	Significantly Down-regulated in 8% CO2 when expression level is high under diunal cycle	Peak expression during dark
cce_2057	h		unknown	-0.0264	-0.5938	0.0481	-0.4884	Significantly Down-regulated in 8% CO2 when expression level is high under diunal cycle	Peak expression during dark
cce_2181	h		hypothetical protein	0.1812	-0.8412	-0.3689	-0.4318	Significantly Down-regulated in 8% CO2 when expression level is high under diunal cycle	Peak expression during dark
cce_2602	h		hypothetical protein	0.0168	-1.259	-0.2587	-0.0818	Significantly Down-regulated in 8% CO2 when expression level is high under diunal cycle	Peak expression during dark
cce_2757	h		putative NUDIX hydrolase	-0.037	-0.647	0.0927	-0.409	Significantly Down-regulated in 8% CO2 when expression level is high under diunal cycle	Peak expression during dark
cce_2931	h		conserved hypothetical protein	0.395	-0.9228	-0.2755	-0.7066	Significantly Down-regulated in 8% CO2 when expression level is high under diunal cycle	Peak expression during dark
cce_3189	h		unknown; contains DUF192	0.6536	-0.9384	-0.0806	-0.7089	Significantly Down-regulated in 8% CO2 when expression level is high under diunal cycle	Peak expression during dark
cce_3252	h		putative dihydroorotate oxidase	0.4806	-0.6412	-0.2877	-0.5651	Significantly Down-regulated in 8% CO2 when expression level is high under diunal cycle	Peak expression during dark
cce_3421	h		hypothetical protein	0.0196	-0.6883	-0.2304	-0.4434	Significantly Down-regulated in 8% CO2 when expression level is high under diunal cycle	Peak expression during dark
cce_3572	h		conserved hypothetical protein	0.4782	-0.7162	-0.0441	-0.7351	Significantly Down-regulated in 8% CO2 when expression level is high under diunal cycle	Peak expression during dark
cce_3616	h		hypothetical protein	0.424	-0.6549	0.2164	-0.0683	Significantly Down-regulated in 8% CO2 when expression level is high under diunal cycle	Peak expression during dark
cce_3636	h		hypothetical protein	0.671	-0.9036	0.7665	-0.1715	Significantly Down-regulated in 8% CO2 when expression level is high under diunal cycle	Peak expression during dark
cce_3704	h		unknown; contains a PRC-barrel domain	0.1565	-1.018	0.0888	-0.8656	Significantly Down-regulated in 8% CO2 when expression level is high under diunal cycle	Peak expression during dark
cce_3752	h		conserved hypothetical protein	-0.1514	-0.6541	0.2121	-0.5614	Significantly Down-regulated in 8% CO2 when expression level is high under diunal cycle	Peak expression during dark
cce_3867	h		putative carbohydrate-selective OprB family porin fragment; nonfunctional due to frameshift	0.1125	-1.1123	-0.2884	-0.2865	Significantly Down-regulated in 8% CO2 when expression level is high under diunal cycle	Peak expression during dark
cce_3902	h		hypothetical protein	0.0941	-0.6863	-0.4069	-0.2968	Significantly Down-regulated in 8% CO2 when expression level is high under diunal cycle	Peak expression during dark
cce_4389	h		unknown	0.1654	-0.8627	-0.1945	-0.7465	Significantly Down-regulated in 8% CO2 when expression level is high under diunal cycle	Peak expression during dark
cce_4402	h		putative TspO/MBR-like protein	0.1238	-0.9139	0.3888	-0.5093	Significantly Down-regulated in 8% CO2 when expression level is high under diunal cycle	Peak expression during dark
cce_5165	h		unknown; contains a CHAD domain	0.1456	-0.8964	-0.2443	-0.5668	Significantly Down-regulated in 8% CO2 when expression level is high under diunal cycle	Peak expression during dark
cce_0796	h		conserved hypothetical protein	1.0297	-0.3587	0.169	-0.0993	Significantly Up-regulated in 8% CO2 when expression level is high under diunal cycle	Peak expression during light
cce_0896	h		DUF360-containing protein	0.7303	-1.1294	1.004	-0.7236	Significantly Up-regulated in 8% CO2 when expression level is high under diunal cycle	Peak expression during light
cce_1540	h		hypothetical protein	0.1754	-1.1219	0.41	0.923	Significantly Up-regulated in 8% CO2 when expression level is high under diunal cycle	Peak expression during light
cce_2942	h		unknown	0.2909	-1.0743	0.6241	-0.3687	Significantly Up-regulated in 8% CO2 when expression level is high under diunal cycle	Peak expression during light
cce_4520	i	Amino acid biosynthesis: Aromatic amino acid family	histidinol dehydrogenase; hisD2	-0.2814	-0.1994	0.305	-0.6186	Only significant Down-regulation in 8% CO2	Peak expression during light
cce_4666	i	Amino acid biosynthesis: Aromatic amino acid family	prephenate dehydratase; pheA	0.083	-0.396	0.1305	-0.7229	Significantly Down-regulated in 8% CO2 when expression level is high under diunal cycle	Peak expression during dark	Figure 5
cce_1455	i	Amino acid biosynthesis: Aspartate family	threonine synthase; thrC1	-0.1531	-0.1457	-0.0652	-0.6409	Always Down-regulated in 8% CO2	Peak expression during dark
cce_0248	i	Amino acid biosynthesis: Branched chain family	putative 2-isopropylmalate synthase/homocitrate synthase family protein	-0.0485	0.4039	-0.1495	-0.7546	Only significant Down-regulation in 8% CO2	Peak expression during dark
cce_4008	i	Amino acid biosynthesis: Branched chain family	2-isopropylmalate synthase; leuA	-0.2679	-0.1958	0.2111	-1.2483	Only significant Down-regulation in 8% CO2	Peak expression during light
cce_0628	i	Amino acid biosynthesis: Branched chain family	acetolactate synthase small subunit; ilvN	-0.223	-0.0427	0.0358	-0.7142	Significantly Down-regulated in 8% CO2 when expression level is high under diunal cycle	Peak expression during dark
cce_4353	i	Amino acid biosynthesis: Glutamate family / Nitrogen assimilation	ferredoxin-dependent glutamate synthase; glsF/gltB	-0.1608	0.1816	-0.1527	-1.2492	Only significant Down-regulation in 8% CO2	Peak expression during dark	Figure 5
cce_1004	i	Amino acid biosynthesis: Glutamate family / Nitrogen assimilation	cysteine desulphurase; sufS	0.5458	-0.3275	0.1685	-1.0718	Significantly Down-regulated in 8% CO2 when expression level is high under diunal cycle	Peak expression during dark
cce_0210	i	Amino acid biosynthesis: Serine family / Sulfur assimilation	cysteine synthase	-0.4432	-0.2318	-0.4619	-0.6301	Always Down-regulated in 8% CO2	Peak expression during dark
cce_3951	i	Amino acid biosynthesis: Serine family / Sulfur assimilation	glycine/serine hydroxymethyltransferase; glyA	0.3087	0.1912	0.4548	-1.4386	Only significant Down-regulation in 8% CO2	Peak expression during dark
cce_4278	i	Biosynthesis of cofactors, prosthetic groups, and carriers: Carotenoid	zeta-carotene desaturase; crtO	-0.2312	-0.3271	0.0057	-0.6542	Only significant Down-regulation in 8% CO2	Peak expression during light
cce_1981	i	Biosynthesis of cofactors, prosthetic groups, and carriers: Cobalamin, heme, phycobilin and porphyrin	cobalamin biosynthesis protein D; cbiD	0.1156	-0.201	0.0324	-0.7748	Significantly Down-regulated in 8% CO2 when expression level is high under diunal cycle	Peak expression during dark
cce_1902	i	Biosynthesis of cofactors, prosthetic groups, and carriers: Molybdopterin	molybdenum cofactor biosynthesis protein A; moaA	-0.1791	-0.179	-0.0066	-1.2613	Always Down-regulated in 8% CO2	Peak expression during light
cce_2667	i	Biosynthesis of cofactors, prosthetic groups, and carriers: Molybdopterin	molybdopterin biosynthesis MoeB protein; moeB	-0.6055	-0.0842	0.599	-0.6909	Significantly Down-regulated in 8% CO2 when expression level is high under diunal cycle	Peak expression during dark
cce_4198	i	Biosynthesis of cofactors, prosthetic groups, and carriers: Molybdopterin	molybdopterin biosynthesis protein moeA	0.0945	-0.543	0.0031	-0.8066	Significantly Down-regulated in 8% CO2 when expression level is high under diunal cycle	Peak expression during dark
cce_2059	i	Biosynthesis of cofactors, prosthetic groups, and carriers: Pantothenate	bifunctional phosphopantothenoylcysteine decarboxylase/phosphopantothenate--cysteine ligase	-0.2192	-0.7293	-0.0399	-0.8522	Always Down-regulated in 8% CO2	Peak expression during dark
cce_2466	i	Cell envelope: Murein sacculus and peptidoglycan	glutamate racemase; murI	-0.0569	-0.4646	-0.1027	-0.5981	Always Down-regulated in 8% CO2	Peak expression during light
cce_3719	i	Cell envelope: Murein sacculus and peptidoglycan	alanine racemase; alr	-0.2503	-0.3081	0.2314	-0.6737	Only significant Down-regulation in 8% CO2	Peak expression during light
cce_1270	i	Cellular processes: Cell division	cell division protein; ftsH1	-0.2747	0.2272	0.4904	-0.6914	Only significant Down-regulation in 8% CO2	Peak expression during light
cce_3579	i	Cellular processes: Cell division	cell division protein; ftsH2	-0.4292	-0.0671	0.3593	-0.6197	Only significant Down-regulation in 8% CO2	Peak expression during light
cce_0202	i	Central intermediary metabolism: Nitrogen fixation	NifS-like class-V aminotransferase, probable cysteine desulfurase	-0.2863	-0.5888	0.1094	-0.8755	Significantly Down-regulated in 8% CO2 when expression level is high under diunal cycle	Peak expression during dark
cce_0387	i	DNA replication, restriction, modification, recombination, and repair: DNA replication, restriction, modification, recombination, and repair	putative cytidine/deoxycytidylate deaminase	-0.4829	-0.2421	-0.0557	-0.8358	Always Down-regulated in 8% CO2	Peak expression during light
cce_2335	i	DNA replication, restriction, modification, recombination, and repair: DNA replication, restriction, modification, recombination, and repair	DNA helicase	0.0425	0.0711	0.0734	-0.8764	Only significant Down-regulation in 8% CO2	Peak expression during dark
cce_1632	i	Energy metabolism: Pyruvate and acetyl-CoA metabolism	PEP/pyruvate-binding protein	-0.1569	-0.3616	-0.1335	-0.6143	Always Down-regulated in 8% CO2	Peak expression during dark
cce_0800	i	Energy metabolism: Pyruvate and acetyl-CoA metabolism	acetate kinase; ackA1	-0.4075	0.0358	-0.0352	-1.2709	Only significant Down-regulation in 8% CO2
cce_1850	i	Energy metabolism: TCA cycle	malate dehydrogenase; mdh	-0.1981	-0.0653	0.6411	-0.7399	Significantly Down-regulated in 8% CO2 when expression level is high under diunal cycle	Peak expression during dark	Figure 5
cce_2713	i	Fatty acid, phospholipid, and sterol metabolism: Fatty acid, phospholipid, and sterol metabolism	fatty acid desaturase; desC2	0.0891	-0.6707	0.121	-1.176	Significantly Down-regulated in 8% CO2 at the same time point on both days	Peak expression during light
cce_3077	i	Fatty acid, phospholipid, and sterol metabolism: Fatty acid, phospholipid, and sterol metabolism	AMP-dependent synthetase and ligase, probable acyl-CoA synthase	-0.7073	-0.3731	0.1655	-0.1795	Significantly Down-regulated in 8% CO2 when expression level is high under diunal cycle	Peak expression during dark
cce_5296	i	Other categories: Adaptations and atypical conditions	putative virulence associated protein C; vapC1	-0.4092	-0.1045	-0.5706	-0.6383	Always Down-regulated in 8% CO2	Peak expression during dark
cce_1358	i	Other categories: Drug and analog sensitivity	probable glycosyl transferase, family 4	-0.205	-0.6875	-0.1005	-0.959	Always Down-regulated in 8% CO2	Peak expression during dark
cce_0888	i	Other categories: Drug and analog sensitivity	two-component sensor histidine kinase; nblS	-0.2515	-0.3147	0.1279	-0.5893	Significantly Down-regulated in 8% CO2 when expression level is high under diunal cycle	Peak expression during dark
cce_3763	i	Other categories: Other	putative monooxygenase, flavin-binding family	-0.076	-0.4189	-0.0305	-0.5904	Always Down-regulated in 8% CO2	Peak expression during light
cce_0149	i	Other categories: Other	probable protein phosphatase	-0.393	0.2795	-0.0683	-0.6062	Only significant Down-regulation in 8% CO2	Peak expression during dark
cce_4254	i	Other categories: Other	fructose-bisphosphate aldolase class I; fda	-0.2124	-0.0117	0.3486	-0.6051	Only significant Down-regulation in 8% CO2	Peak expression during light	Figure 5
cce_4742	i	Other categories: Other	FraH-like protein	-0.3172	0.2447	0.0156	-0.9013	Only significant Down-regulation in 8% CO2	Peak expression during dark
cce_0145	i	Other categories: Other	putative circadian clock protein; kaiB4	-0.0476	0.2905	-0.0975	-1.0829	Significantly Down-regulated in 8% CO2 when expression level is high under diunal cycle	Peak expression during light
cce_1468	i	Other categories: Other	putative lipopolysaccharide biosynthesis	-0.1031	0.0883	-0.038	-0.5915	Significantly Down-regulated in 8% CO2 when expression level is high under diunal cycle	Peak expression during light
cce_3635	i	Other categories: Other	flavoprotein	-1.0661	0.0229	-0.4546	-0.9473	Significantly Down-regulated in 8% CO2 when expression level is high under diunal cycle	Peak expression during light
cce_3876	i	Other categories: Other	putative MgtC/SapB transporter	-0.1894	-0.6991	0.0125	-1.0236	Significantly Down-regulated in 8% CO2 when expression level is high under diunal cycle	Peak expression during dark
cce_1950	i	Other categories: Transposon-related functions	transposase	-0.1864	-0.3357	-0.502	-0.6289	Always Down-regulated in 8% CO2	Peak expression during light
cce_4963	i	Other categories: Transposon-related functions	putative transposase	-0.066	-0.4029	-0.3997	-0.6254	Always Down-regulated in 8% CO2	Peak expression during dark
cce_5289	i	Other categories: Transposon-related functions	integrase/recombinase	-0.0014	-0.1289	-0.5083	-0.9257	Always Down-regulated in 8% CO2	Peak expression during light
cce_5039	i	Other categories: Transposon-related functions	integrase/recombinase	-0.4259	0.1298	-0.4912	-1.2711	Only significant Down-regulation in 8% CO2	Peak expression during dark
cce_5089	i	Other categories: Transposon-related functions	putative transposase	0.103	-0.2185	-0.2946	-0.6632	Significantly Down-regulated in 8% CO2 when expression level is high under diunal cycle	Peak expression during dark
cce_5300	i	Other categories: Transposon-related functions	probable integrase/recombinase	-0.3807	0.3303	-0.0577	-0.7614	Significantly Down-regulated in 8% CO2 when expression level is high under diunal cycle	Peak expression during light
cce_1511	i	Photosynthesis and respiration: ATP synthase	putative ATP synthase delta/epsilon subunit	0.21	0.3827	-0.0254	-0.807	Only significant Down-regulation in 8% CO2	Peak expression during light
cce_0990	i	Photosynthesis and respiration: Photosystem I	photosystem I P700 chlorophyll a apoprotein subunit Ib; psaB	-0.9216	0.1369	-0.6407	-0.9897	Significantly Down-regulated in 8% CO2 when expression level is high under diunal cycle	Peak expression during light	Figure 3
cce_1307	i	Photosynthesis and respiration: Photosystem II	photosystem II cytochrome b559 alpha subunit; psbE	-0.2555	-0.2204	0.0072	-0.764	Only significant Down-regulation in 8% CO2	Peak expression during light	Figure 3
cce_1304	i	Photosynthesis and respiration: Photosystem II	photosystem II protein L; psbL	-0.1713	-0.6429	0.1087	-1.1614	Significantly Down-regulated in 8% CO2 at the same time point on both days		Figure 3
cce_1305	i	Photosynthesis and respiration: Photosystem II	photosystem II cytochrome b559 beta subunit; psbF	-0.1563	-0.6386	0.0003	-1.0235	Significantly Down-regulated in 8% CO2 at the same time point on both days	Peak expression during light	Figure 3
cce_3264	i	Photosynthesis and respiration: Soluble electron carriers	cytochrome cM; cytM	-0.0381	-0.1444	-0.2392	-0.7845	Always Down-regulated in 8% CO2	Peak expression during dark
cce_4253	i	Purines, pyrimidines, nucleosides, and nucleotides: Interconversions and salvage of nucleosides and nucleotides	uracil phosphoribosyltransferase/pyrimidine operon regulatory protein; pyrR	-0.1999	0.0467	0.0401	-0.6972	Only significant Down-regulation in 8% CO2	Peak expression during dark
cce_4591	i	Purines, pyrimidines, nucleosides, and nucleotides: Interconversions and salvage of nucleosides and nucleotides	guanylate kinase; gmk	-0.2465	0.0241	0.4023	-0.7364	Only significant Down-regulation in 8% CO2
cce_0502	i	Purines, pyrimidines, nucleosides, and nucleotides: Pyrimidine ribonucleotide biosynthesis	bifunctional orotidine-5'-phosphate decarboxylase/orotate phosphoribosyltransferase protein; pyrFE	-0.4182	-0.1372	-0.2766	-0.7162	Always Down-regulated in 8% CO2	Peak expression during light
cce_1467	i	Regulatory functions: Regulatory functions	two-component sensor histidine kinase	-0.3296	-0.1843	-0.3341	-0.5877	Always Down-regulated in 8% CO2	Peak expression during light
cce_1555	i	Regulatory functions: Regulatory functions	unknown; contains a GAF domain	-0.1502	-0.2953	-0.4125	-0.5938	Always Down-regulated in 8% CO2	Peak expression during light
cce_3938	i	Regulatory functions: Regulatory functions	two-component response regulator	-0.1426	-0.2636	-0.1031	-0.6636	Always Down-regulated in 8% CO2	Peak expression during light
cce_1328	i	Regulatory functions: Regulatory functions	GTP-binding protein; hflX	-0.1806	-0.3773	0.2821	-0.6585	Only significant Down-regulation in 8% CO2	Peak expression during light
cce_2050	i	Regulatory functions: Regulatory functions	two-component system, regulatory protein	-0.0898	-0.4593	0.214	-0.7264	Only significant Down-regulation in 8% CO2	Peak expression during light
cce_1185	i	Regulatory functions: Regulatory functions	two-component hybrid sensor and regulator	-0.035	-0.5328	0.1182	-0.983	Significantly Down-regulated in 8% CO2 when expression level is high under diunal cycle	Peak expression during dark
cce_1934	i	Regulatory functions: Regulatory functions	putative adenylate/guanylate cyclase	-0.3291	-0.195	0.1261	-0.8475	Significantly Down-regulated in 8% CO2 when expression level is high under diunal cycle	Peak expression during dark
cce_1961	i	Regulatory functions: Regulatory functions	GTP-binding protein	0.4335	-0.1477	-0.0313	-0.5981	Significantly Down-regulated in 8% CO2 when expression level is high under diunal cycle	Peak expression during dark
cce_1982	i	Regulatory functions: Regulatory functions	CheY-like two-component hybrid sensor and regulator	0.2721	-0.6147	-0.0606	-1.1026	Significantly Down-regulated in 8% CO2 when expression level is high under diunal cycle	Peak expression during dark
cce_3923	i	Regulatory functions: Regulatory functions	hypothetical protein; contains glycoside hydrolase, family 19 and peptidase M15A domains	-0.4681	-0.4511	0.0442	-0.9645	Significantly Down-regulated in 8% CO2 when expression level is high under diunal cycle	Peak expression during dark
cce_2337	i	Transcription: RNA synthesis, modification, and DNA transcription	group 2 sigma-70 RNA polymerase sigma factor	-0.2981	0.045	-0.1284	-0.8238	Significantly Down-regulated in 8% CO2 when expression level is high under diunal cycle	Peak expression during light
cce_2424	i	Transcription: RNA synthesis, modification, and DNA transcription	group 4 sigma-70 RNA polymerase sigma factor H; sigH	0.6559	-0.0497	-0.0874	-0.6716	Significantly Down-regulated in 8% CO2 when expression level is high under diunal cycle	Peak expression during dark
cce_3838	i	Transcription: RNA synthesis, modification, and DNA transcription	RNA polymerase gamma-subunit; rpoC1	-0.2734	-0.0904	0.2798	-1.535	Significantly Down-regulated in 8% CO2 when expression level is high under diunal cycle	Peak expression during dark
cce_1946	i	Translation: Aminoacyl tRNA synthetases and tRNA modification	methionyl-tRNA synthetase; metS	0.382	0.2473	0.1392	-0.6661	Only significant Down-regulation in 8% CO2	Peak expression during dark
cce_4041	i	Translation: Aminoacyl tRNA synthetases and tRNA modification	tRNA pseudouridine synthase; truA	0.1466	0.4012	0.5552	-0.9418	Only significant Down-regulation in 8% CO2	Peak expression during dark
cce_2982	i	Translation: Degradation of proteins, peptides, and glycopeptides	protease	-0.128	-0.2527	-0.2015	-1.0286	Always Down-regulated in 8% CO2	Peak expression during dark
cce_2905	i	Translation: Degradation of proteins, peptides, and glycopeptides	peptidase, M16B family	-0.1839	-0.3121	0.326	-0.7415	Only significant Down-regulation in 8% CO2	Peak expression during light
cce_4438	i	Translation: Degradation of proteins, peptides, and glycopeptides	ATP-dependent Clp protease, ATPase subunit; clpX	0.0122	-0.0861	0.1299	-1.1807	Significantly Down-regulated in 8% CO2 when expression level is high under diunal cycle	Peak expression during dark
cce_1839	i	Translation: Protein modification and translation factors	translation initiation factor IF-2; infB	0.0822	0.0765	0.1476	-1.5246	Only significant Down-regulation in 8% CO2	Peak expression during dark
cce_4043	i	Translation: Ribosomal proteins	30S ribosomal protein S9; rps9	0.1176	0.1259	0.413	-0.7462	Only significant Down-regulation in 8% CO2	Peak expression during dark
cce_4044	i	Translation: Ribosomal proteins	50S ribosomal protein L31; rpl31	-0.0547	0.2277	0.4269	-0.8953	Only significant Down-regulation in 8% CO2
cce_0290	i	Translation: Ribosomal proteins	30S ribosomal protein S21; rps21-2	0.2277	-0.3277	0.6246	-0.5072	Only significant Up-regulation in 8% CO2	Peak expression during dark
cce_0368	i	Transport and binding proteins: Transport and binding proteins	ATP-binding protein of ABC transporter	-0.1729	-0.4232	-0.094	-0.677	Always Down-regulated in 8% CO2	Peak expression during dark
cce_3637	i	Transport and binding proteins: Transport and binding proteins	probable Na+/H+ antiporter	-0.0037	-0.1887	-0.0444	-0.798	Always Down-regulated in 8% CO2	Peak expression during dark
cce_5202	i	Transport and binding proteins: Transport and binding proteins	cation-transporting ATPase, E1-E2 type	-0.0278	-0.3911	-0.3727	-1.132	Always Down-regulated in 8% CO2	Peak expression during dark
cce_0032	i	Transport and binding proteins: Transport and binding proteins	ferrous iron transport protein B; feoB1	0.1835	0.2771	0.3883	-1.2466	Only significant Down-regulation in 8% CO2	Peak expression during dark	Figure 3
cce_3801	i	Transport and binding proteins: Transport and binding proteins	putative iron(III)-transport ATP-binding protein	0.058	0.2305	0.7243	-0.5848	Only significant Up-regulation in 8% CO2	Peak expression during dark
cce_0388	i	Transport and binding proteins: Transport and binding proteins	cation transporter, P-type ATPase family, E1-E2 type	-0.8113	0.077	-0.0989	-1.1779	Significantly Down-regulated in 8% CO2 when expression level is high under diunal cycle	Peak expression during light
cce_1010	i	Transport and binding proteins: Transport and binding proteins	cation-transporting ATPase	-0.4492	-0.1026	0.2837	-1.3302	Significantly Down-regulated in 8% CO2 when expression level is high under diunal cycle	Peak expression during dark
cce_0021	i		unknown; contains HesB/YadR/YfhF domains	-0.09	-0.3907	-0.1185	-0.6095	Always Down-regulated in 8% CO2	Peak expression during dark
cce_0028	i		unknown; contains DUF820	-0.2632	-0.3744	-0.0905	-0.6473	Always Down-regulated in 8% CO2	Peak expression during dark
cce_0177	i		putative CsbD-like protein	-0.1996	-0.4956	-0.201	-0.6179	Always Down-regulated in 8% CO2	Peak expression during light
cce_0296	i		unknown	-0.6197	-0.4172	-0.0465	-0.4304	Always Down-regulated in 8% CO2	Peak expression during light
cce_0337	i		unknown	-0.4533	-0.2531	-0.0545	-0.265	Always Down-regulated in 8% CO2
cce_0408	i		hypothetical protein; contains a HNH endonuclease domain	-0.5549	-0.2465	-0.1913	-0.6249	Always Down-regulated in 8% CO2	Peak expression during light
cce_0429	i		putative prokaryotic chromosome segregation and condensation protein ScpB	-0.4284	-0.4083	-0.0188	-0.9762	Always Down-regulated in 8% CO2	Peak expression during dark
cce_0449	i		unknown	-0.3328	-0.1138	-0.1951	-0.6962	Always Down-regulated in 8% CO2	Peak expression during dark
cce_1044	i		hypothetical protein	-0.0057	-0.2275	-0.2812	-0.7149	Always Down-regulated in 8% CO2	Peak expression during light
cce_1127	i		putative killer suppression protein HigA	-0.2015	-0.3466	-0.4205	-0.7083	Always Down-regulated in 8% CO2	Peak expression during dark
cce_1579	i		unknown; contains a fimbrial assembly domain	-0.0773	-0.4046	-0.0973	-0.7467	Always Down-regulated in 8% CO2	Peak expression during light
cce_1580	i		unknown	-0.3538	-0.5978	-0.2543	-0.9733	Always Down-regulated in 8% CO2	Peak expression during light
cce_1634	i		conserved hypothetical protein	-0.1128	-0.2588	-0.2045	-0.6293	Always Down-regulated in 8% CO2	Peak expression during light
cce_2617	i		unknown; contains DUF900, hydrolase-like	-0.2242	-0.5871	-0.2437	-0.7656	Always Down-regulated in 8% CO2	Peak expression during dark
cce_2684	i		putative PfkB	-0.2528	-0.3153	-0.1612	-0.7525	Always Down-regulated in 8% CO2	Peak expression during dark
cce_2816	i		unknown	-0.111	-0.3225	-0.1687	-0.7474	Always Down-regulated in 8% CO2	Peak expression during dark
cce_2830	i		hypothetical protein	-0.3733	-0.5337	-0.1901	-0.9696	Always Down-regulated in 8% CO2	Peak expression during dark
cce_2831	i		hypothetical protein; contains DUF497	-0.4139	-0.1391	-0.2152	-0.7352	Always Down-regulated in 8% CO2	Peak expression during light
cce_2837	i		hypothetical protein	-0.4246	-0.4296	-0.3864	-0.7225	Always Down-regulated in 8% CO2	Peak expression during dark
cce_2974	i		hypothetical protein	-0.3358	-0.2097	-0.3047	-1.0947	Always Down-regulated in 8% CO2	Peak expression during dark
cce_3360	i		hypothetical protein; contains a 2Fe-2S Ferredoxin-like domain	-0.1863	-0.4251	-0.2148	-0.7403	Always Down-regulated in 8% CO2	Peak expression during dark
cce_3440	i		ThiJ/PfpI peptidase C56 family	-0.0825	-0.6125	-0.0814	-0.7603	Always Down-regulated in 8% CO2	Peak expression during dark
cce_3770	i		hypothetical protein	-0.1842	-0.025	-0.4157	-0.6906	Always Down-regulated in 8% CO2
cce_4067	i		unknown; contains DUF172	-0.2191	-0.3109	-0.1638	-0.7803	Always Down-regulated in 8% CO2	Peak expression during dark
cce_4177	i		hypothetical protein; contains a GGDEF domain, Forkhead-associated domain, EAL domain, SMAD/FHA domain, and a PAS fold domain	-0.0182	-0.5312	-0.0682	-0.688	Always Down-regulated in 8% CO2	Peak expression during light
cce_4801	i		hypothetical protein	-0.0351	-0.3459	-0.1651	-0.7442	Always Down-regulated in 8% CO2	Peak expression during dark
cce_4916	i		hypothetical protein	-0.1711	-0.2343	-0.2324	-0.9589	Always Down-regulated in 8% CO2
cce_4951	i		hypothetical protein; contains a polynucleotidyl transferase, Ribonuclease H fold domain	-0.4174	-0.3385	-0.4346	-0.7507	Always Down-regulated in 8% CO2	Peak expression during dark
cce_4964	i		unknown	-0.159	-0.2753	-0.4963	-0.6591	Always Down-regulated in 8% CO2
cce_5210	i		hypothetical protein	-0.6449	-0.3646	-0.2114	-0.4433	Always Down-regulated in 8% CO2	Peak expression during dark
cce_5218	i		hypothetical protein	-0.1211	-0.0111	-0.0629	-0.1784	Always Down-regulated in 8% CO2
cce_5276	i		unknown	-0.0966	-0.3936	-0.0752	-0.8626	Always Down-regulated in 8% CO2	Peak expression during light
cce_5290	i		unknown	-0.0577	-0.0957	-0.3933	-0.8817	Always Down-regulated in 8% CO2	Peak expression during dark
cce_0017	i		hypothetical protein; contains a peptidase M50 domain	-0.329	0.448	0.3188	-0.6405	Only significant Down-regulation in 8% CO2	Peak expression during dark
cce_0022	i		unknown; contains a TPR-like helical domain	-0.312	-0.3057	0.2467	-0.7615	Only significant Down-regulation in 8% CO2	Peak expression during light
cce_0033	i		ferrous iron transport protein A; feoA1	0.149	0.2259	0.5545	-1.1194	Only significant Down-regulation in 8% CO2	Peak expression during dark	Figure 3
cce_0218	i		hypothetical protein	0.1491	0.1008	-0.005	-0.5928	Only significant Down-regulation in 8% CO2	Peak expression during dark
cce_0269	i		conserved hypothetical protein	-0.5051	-0.1963	0.0318	-1.3025	Only significant Down-regulation in 8% CO2	Peak expression during light
cce_0295	i		CHP_MG423-containing protein	-0.4859	0.1877	0.4128	-1.0717	Only significant Down-regulation in 8% CO2	Peak expression during dark
cce_0459	i		unknown	0.241	0.1296	-0.2085	-0.8953	Only significant Down-regulation in 8% CO2	Peak expression during dark
cce_0481	i		unknown; contains TPR_1 tetratricopeptide repeat domains	0.0488	-0.3068	-0.1367	-0.5961	Only significant Down-regulation in 8% CO2	Peak expression during light
cce_0539	i		hypothetical protein; contains EAL and PAS fold-3 domains	0.0695	0.0671	-0.2691	-0.5978	Only significant Down-regulation in 8% CO2	Peak expression during light
cce_0756	i		hypothetical protein	0.0595	-0.2333	0.2268	-0.589	Only significant Down-regulation in 8% CO2
cce_0757	i		unknown	-0.2428	-0.5667	0.2405	-0.9743	Only significant Down-regulation in 8% CO2	Peak expression during light
cce_0891	i		unknown; contains an outer membrane efflux protein domain	0.1015	-0.1141	0.1795	-0.8035	Only significant Down-regulation in 8% CO2	Peak expression during light
cce_1012	i		unknown	0.0615	-0.5092	0.2631	-1.3712	Only significant Down-regulation in 8% CO2	Peak expression during light
cce_1059	i		putative Iojap-related protein	-0.3821	-0.4037	0.4085	-1.2518	Only significant Down-regulation in 8% CO2	Peak expression during light
cce_1060	i		conserved hypothetical protein	0.3156	-0.1735	0.3731	-1.2922	Only significant Down-regulation in 8% CO2	Peak expression during light
cce_1080	i		unknown; contains a metallophosphoesterase domain	0.1902	-0.4656	0.3705	-0.6869	Only significant Down-regulation in 8% CO2	Peak expression during light
cce_1091	i		DUF360-containing protein	-0.0626	-0.4453	0.3415	-1.4309	Only significant Down-regulation in 8% CO2	Peak expression during light
cce_1141	i		hypothetical protein	0.1937	-0.4602	0.0935	-0.7378	Only significant Down-regulation in 8% CO2	Peak expression during light
cce_1142	i		hypothetical protein	0.2277	-0.2698	0.1821	-0.7965	Only significant Down-regulation in 8% CO2	Peak expression during light
cce_1218	i		hypothetical protein; contains UPF0150	-0.1392	-0.4526	0.0997	-0.6004	Only significant Down-regulation in 8% CO2	Peak expression during light
cce_1221	i		hypothetical protein	-0.3147	-0.3827	0.2851	-0.8907	Only significant Down-regulation in 8% CO2
cce_1338	i		putative 23S rRNA methyltransferase/RumA	0.0151	0.2836	0.3047	-0.6608	Only significant Down-regulation in 8% CO2	Peak expression during dark
cce_1339	i		unknown	-0.0114	0.1671	0.276	-0.6098	Only significant Down-regulation in 8% CO2	Peak expression during dark
cce_1348	i		hypothetical protein	-0.0698	-0.41	0.0463	-0.6053	Only significant Down-regulation in 8% CO2
cce_1435	i		hypothetical protein; contains an EAL signaling domain	-0.1437	-0.0692	0.1381	-0.6468	Only significant Down-regulation in 8% CO2
cce_1510	i		putative F0F1-ATPase subunit	0.4237	0.2671	-0.3476	-0.6114	Only significant Down-regulation in 8% CO2	Peak expression during light
cce_1706	i		putative addiction module toxin, Txe/YoeB	0.0473	0.0467	-0.137	-0.6536	Only significant Down-regulation in 8% CO2	Peak expression during light
cce_1913	i		hypothetical protein	-0.124	0.4359	-0.2705	-0.718	Only significant Down-regulation in 8% CO2	Peak expression during dark
cce_1980	i		hypothetical protein; contains a Rhodanese-like domain	0.1867	-0.1032	0.2224	-1.0629	Only significant Down-regulation in 8% CO2	Peak expression during light
cce_2341	i		DUF151-containing protein	-0.4298	0.1997	-0.1268	-0.7751	Only significant Down-regulation in 8% CO2	Peak expression during dark
cce_2349	i		unknown; contains a single-stranded nucleic acid binding R3H and AAA ATPase domain	0.0186	-0.6243	0.5229	-0.9241	Only significant Down-regulation in 8% CO2	Peak expression during light
cce_2497	i		hypothetical protein; contains a phage integrase-like, catalytic core domain	-0.5882	-0.0068	0.1544	-1.3542	Only significant Down-regulation in 8% CO2
cce_3430	i		unknown	-0.48	0.1021	0.4213	-0.6042	Only significant Down-regulation in 8% CO2	Peak expression during light
cce_3528	i		hypothetical protein; contains an alpha/beta hydrolase fold-1 domain	0.0592	-0.5749	0.5199	-0.6921	Only significant Down-regulation in 8% CO2	Peak expression during light
cce_3606	i		putative Band 7 protein	0.4067	0.0722	0.2433	-1.1378	Only significant Down-regulation in 8% CO2	Peak expression during light
cce_3658	i		conserved hypothetical protein	-0.1064	0.3168	0.2662	-0.9161	Only significant Down-regulation in 8% CO2	Peak expression during light
cce_3673	i		putative Tic22-like protein	0.1755	-0.4123	0.0415	-0.5981	Only significant Down-regulation in 8% CO2	Peak expression during light
cce_3818	i		hypothetical protein	-0.1452	0.0569	-0.2374	-0.6165	Only significant Down-regulation in 8% CO2	Peak expression during dark
cce_3956	i		hypothetical protein	-0.1468	-0.375	0.3292	-1.1729	Only significant Down-regulation in 8% CO2	Peak expression during light
cce_4046	i		hypothetical protein; contains a glyoxalase/extradiol ring-cleavage dioxygenase domain	0.303	-0.304	0.103	-0.5937	Only significant Down-regulation in 8% CO2
cce_4065	i		putative Ribonuclease Z	-0.1409	-0.0065	0.1332	-0.9265	Only significant Down-regulation in 8% CO2	Peak expression during light
cce_4303	i		conserved hypothetical protein	-0.3084	0.0381	0.4147	-0.7114	Only significant Down-regulation in 8% CO2	Peak expression during dark
cce_4656	i		unknown	-0.2083	0.0282	0.1928	-0.6533	Only significant Down-regulation in 8% CO2	Peak expression during light
cce_4670	i		unknown	-0.077	-0.0862	0.2027	-0.6096	Only significant Down-regulation in 8% CO2	Peak expression during light
cce_4695	i		unknown; contains a secretion protein HlyD domain	-0.3504	-0.0882	0.3226	-0.8042	Only significant Down-regulation in 8% CO2	Peak expression during light
cce_5139	i		hypothetical protein	-0.2983	-0.1393	0.0345	-1.2071	Only significant Down-regulation in 8% CO2	Peak expression during light
cce_5301	i		hypothetical protein; contains a winged helix repressor DNA-binding domain	-0.489	-0.0362	0.2196	-0.8535	Only significant Down-regulation in 8% CO2	Peak expression during light
cce_2516	i		DUF218-containing protein	-0.577	-0.0747	0.915	-0.5799	Only significant Up-regulation in 8% CO2	Peak expression during light
cce_3502	i		unknown	-0.2056	-0.3204	0.6332	-0.3045	Only significant Up-regulation in 8% CO2	Peak expression during light
cce_0793	i		unknown; contains a cupredoxin domain	-0.1116	-0.6114	0.3167	-0.8207	Significantly Down-regulated in 8% CO2 at the same time point on both days	Peak expression during light
cce_3524	i		hypothetical protein	-0.0921	-0.6837	0.3507	-0.8378	Significantly Down-regulated in 8% CO2 at the same time point on both days	Peak expression during light
cce_4422	i		unknown	0.0227	-0.6969	-0.1882	-0.8831	Significantly Down-regulated in 8% CO2 at the same time point on both days	Peak expression during light
cce_0119	i		unknown; contains UPF0150	0.6673	-0.3282	-0.2018	-0.8924	Significantly Down-regulated in 8% CO2 when expression level is high under diunal cycle	Peak expression during dark
cce_0270	i		unknown	-0.3081	0.01	-0.0887	-1.1692	Significantly Down-regulated in 8% CO2 when expression level is high under diunal cycle	Peak expression during light
cce_0436	i		UPF0136-containing protein	-0.2299	-0.2106	0.0992	-1.4813	Significantly Down-regulated in 8% CO2 when expression level is high under diunal cycle	Peak expression during dark
cce_0532	i		hypothetical protein; contains a thioredoxin fold domain	0.0224	-0.5467	-0.0888	-0.7808	Significantly Down-regulated in 8% CO2 when expression level is high under diunal cycle	Peak expression during dark
cce_0643	i		conserved hypothetical protein	0.1633	-0.6473	0.3172	-0.8129	Significantly Down-regulated in 8% CO2 when expression level is high under diunal cycle	Peak expression during dark
cce_0680	i		unknown	0.0504	-0.2185	0.071	-0.6419	Significantly Down-regulated in 8% CO2 when expression level is high under diunal cycle	Peak expression during dark
cce_0738	i		WD40-like beta-propeller protein	-0.1935	-0.1537	0.2245	-1.045	Significantly Down-regulated in 8% CO2 when expression level is high under diunal cycle	Peak expression during dark
cce_1011	i		hypothetical protein	-0.1063	-0.0706	0.1845	-0.9456	Significantly Down-regulated in 8% CO2 when expression level is high under diunal cycle	Peak expression during dark
cce_1219	i		hypothetical protein; contains aYcfA domain	-0.314	-0.8678	0.2729	-1.0101	Significantly Down-regulated in 8% CO2 when expression level is high under diunal cycle	Peak expression during dark
cce_1497	i		hypothetical protein	-0.1584	-0.5877	0.1318	-0.6101	Significantly Down-regulated in 8% CO2 when expression level is high under diunal cycle	Peak expression during dark
cce_1849	i		NADH dehydrogenase subunit M; ndhM	-0.2372	-0.1987	0.4167	-0.9516	Significantly Down-regulated in 8% CO2 when expression level is high under diunal cycle	Peak expression during dark	Figure 3
cce_2052	i		DUF1517-containing protein	-0.116	-0.427	0.3534	-1.0855	Significantly Down-regulated in 8% CO2 when expression level is high under diunal cycle	Peak expression during dark
cce_2114	i		hypothetical protein; contains DUF1622	-0.0246	-0.4604	0.2088	-0.9207	Significantly Down-regulated in 8% CO2 when expression level is high under diunal cycle	Peak expression during dark
cce_2119	i		hypothetical protein	-0.6579	0.0286	-0.1633	-0.2279	Significantly Down-regulated in 8% CO2 when expression level is high under diunal cycle	Peak expression during light
cce_2178	i		hypothetical protein; contains a YcfA domain	0.0112	-0.2488	0.0536	-0.9188	Significantly Down-regulated in 8% CO2 when expression level is high under diunal cycle	Peak expression during dark
cce_2179	i		hypothetical protein; contains UPF0150	0.0115	-0.4596	-0.083	-0.7176	Significantly Down-regulated in 8% CO2 when expression level is high under diunal cycle	Peak expression during dark
cce_2397	i		conserved hypothetical protein	0.3273	-0.3648	0.6992	-0.8976	Significantly Down-regulated in 8% CO2 when expression level is high under diunal cycle	Peak expression during dark
cce_2423	i		hypothetical protein	0.6408	-0.4253	-0.3504	-0.9349	Significantly Down-regulated in 8% CO2 when expression level is high under diunal cycle	Peak expression during dark
cce_2427	i		hypothetical protein; contains a Mo-dependent nitrogenase, C-terminal domain	-0.2108	-0.2632	0.3718	-0.9774	Significantly Down-regulated in 8% CO2 when expression level is high under diunal cycle	Peak expression during dark
cce_2692	i		unknown; contains a UspA domain	-0.0974	-0.005	0.4359	-0.6411	Significantly Down-regulated in 8% CO2 when expression level is high under diunal cycle	Peak expression during dark
cce_2694	i		unknown; contains a nucleic acid-binding, OB-fold domain	-0.3544	-0.5943	0.0012	-1.1344	Significantly Down-regulated in 8% CO2 when expression level is high under diunal cycle	Peak expression during dark
cce_2814	i		conserved hypothetical protein	-0.1874	-0.2878	0.4271	-0.6448	Significantly Down-regulated in 8% CO2 when expression level is high under diunal cycle	Peak expression during dark
cce_3227	i		unknown; contains a cobalamin (vitamin B12) biosynthesis domain, cobW domain	-0.0325	-0.0064	0.5202	-0.735	Significantly Down-regulated in 8% CO2 when expression level is high under diunal cycle	Peak expression during dark
cce_3699	i		conserved hypothetical protein	-0.8162	-0.4692	0.2954	-0.3859	Significantly Down-regulated in 8% CO2 when expression level is high under diunal cycle	Peak expression during dark
cce_3774	i		unknown; contains an Armadillo-like helical domain	-0.2956	-0.5913	0.11	-0.9447	Significantly Down-regulated in 8% CO2 when expression level is high under diunal cycle	Peak expression during dark
cce_3777	i		unknown	0.2435	-0.2252	-0.2371	-0.9134	Significantly Down-regulated in 8% CO2 when expression level is high under diunal cycle	Peak expression during dark
cce_3794	i		putative globin-like protein	-0.1402	-0.0863	0.0268	-1.2003	Significantly Down-regulated in 8% CO2 when expression level is high under diunal cycle	Peak expression during dark
cce_3820	i		conserved hypothetical protein	-0.1481	-0.6729	0.0429	-0.9251	Significantly Down-regulated in 8% CO2 when expression level is high under diunal cycle	Peak expression during dark
cce_3998	i		unknown	-0.2775	-0.074	0.0801	-0.6241	Significantly Down-regulated in 8% CO2 when expression level is high under diunal cycle	Peak expression during dark
cce_4505	i		hypothetical protein; contains a MFS 1 domain	-0.2292	-0.2104	0.1367	-0.9272	Significantly Down-regulated in 8% CO2 when expression level is high under diunal cycle	Peak expression during dark
cce_4609	i		conserved hypothetical protein	0.1825	-0.1222	0.5231	-0.8545	Significantly Down-regulated in 8% CO2 when expression level is high under diunal cycle	Peak expression during dark
cce_4667	i		hypothetical protein	0.0312	-0.1416	-0.2741	-0.8357	Significantly Down-regulated in 8% CO2 when expression level is high under diunal cycle	Peak expression during dark
cce_4753	i		hypothetical protein	-0.171	0.0987	-0.0236	-0.8728	Significantly Down-regulated in 8% CO2 when expression level is high under diunal cycle	Peak expression during light
cce_4900	i		hypothetical protein	-0.5233	-0.3607	0.1279	-1.0337	Significantly Down-regulated in 8% CO2 when expression level is high under diunal cycle	Peak expression during dark
cce_5012	i		unknown; contains a TPR-like helical domain	-0.2893	-0.5533	0.076	-0.808	Significantly Down-regulated in 8% CO2 when expression level is high under diunal cycle	Peak expression during dark
cce_5196	i		hypothetical protein; contains a TrkA-N domain	0.1119	-0.3808	-0.0458	-0.6045	Significantly Down-regulated in 8% CO2 when expression level is high under diunal cycle	Peak expression during dark
cce_5205	i		putative Transposase, IS4	-0.1789	-0.3751	0.0716	-0.7772	Significantly Down-regulated in 8% CO2 when expression level is high under diunal cycle	Peak expression during dark
cce_1471	i		putative ABC-2 type transporter	0.0251	-0.3288	0.6518	-0.796	Significantly Up-regulated in 8% CO2 when expression level is high under diunal cycle	Peak expression during light
cce_2997	i		conserved hypothetical protein	0.1635	-0.2117	0.6496	-0.578	Significantly Up-regulated in 8% CO2 when expression level is high under diunal cycle	Peak expression during light
cce_2302	j	Biosynthesis of cofactors, prosthetic groups, and carriers: Carotenoid	undecaprenyl pyrophosphate synthetase; uppS1	0.103	0.0396	-1.2252	-0.1568	Only significant Down-regulation in 8% CO2	Peak expression during dark
cce_2226	j	Biosynthesis of cofactors, prosthetic groups, and carriers: Others	putative pterin-4-alpha-carbinolamine dehydratase; dcoH2	-0.666	-0.2779	-1.1235	-0.2642	Always Down-regulated in 8% CO2	Peak expression during light
cce_3059	j	Cellular processes: Cell killing	HlyD-family secretion protein	-0.074	0.2761	-0.605	0.3437	Only significant Down-regulation in 8% CO2	Peak expression during dark
cce_4251	j	Cellular processes: Transformation	competence-damage protein; cinA	-0.0927	0.1058	-0.6633	0.0961	Significantly Down-regulated in 8% CO2 when expression level is high under diunal cycle	Peak expression during light
cce_0155	j	Other categories: Adaptations and atypical conditions	light repressed protein; lrtA	0.2047	0.1922	-1.0959	-0.7828	Only significant Down-regulation in 8% CO2	Peak expression during dark
cce_3961	j	Other categories: Hydrogenase	putative hydrogenase expression/formation protein; hypC	-0.5192	-0.2814	-0.9859	-0.3978	Always Down-regulated in 8% CO2	Peak expression during dark
cce_3858	j	Other categories: Other	sulfatase	0.163	-0.4736	-0.7999	-0.0148	Only significant Down-regulation in 8% CO2	Peak expression during light
cce_3121	j	Other categories: Other	caffeoyl-CoA O-methyltransferase	0.0077	-0.0127	-0.7209	-0.0262	Significantly Down-regulated in 8% CO2 when expression level is high under diunal cycle	Peak expression during dark
cce_4232	j	Other categories: Transposon-related functions	transposase	0.1707	-0.0059	-0.905	0.2179	Only significant Down-regulation in 8% CO2	Peak expression during dark
cce_5233	j	Other categories: Transposon-related functions	phage integrase	0.0161	-0.1957	-0.9185	0.3681	Only significant Down-regulation in 8% CO2	Peak expression during light
cce_1685	j	Photosynthesis and respiration: NADH dehydrogenase	NADH dehydrogenase subunit 4-like protein	-0.1555	-0.1276	-1.2103	0.4997	Significantly Down-regulated in 8% CO2 when expression level is high under diunal cycle	Peak expression during light
cce_4273	j	Photosynthesis and respiration: Photosystem I	photosystem I reaction center subunit XII; psaM	0.0985	-0.7021	-0.5868	0.497	Only significant Down-regulation in 8% CO2	Peak expression during light	Figure 3
cce_1289	j	Photosynthesis and respiration: Photosystem I	photosystem I reaction center subunit IX; psaJ	-0.4551	-0.7208	-1.1822	0.5749	Significantly Down-regulated in 8% CO2 when expression level is high under diunal cycle	Peak expression during light	Figure 3
cce_1751	j	Regulatory functions: Regulatory functions	adaptive-response sensory histidine kinase; sasA	-0.0396	-0.1631	-0.5455	-0.1465	Always Down-regulated in 8% CO2
cce_1560	j	Regulatory functions: Regulatory functions	serine/threonine protein kinase	0.294	-0.4299	-0.7824	-0.3115	Only significant Down-regulation in 8% CO2	Peak expression during light
cce_1321	j	Translation: Aminoacyl tRNA synthetases and tRNA modification	phenylalanyl-tRNA synthetase beta subunit; pheT	-0.2595	-0.422	-0.7734	0.2785	Significantly Down-regulated in 8% CO2 when expression level is high under diunal cycle	Peak expression during light
cce_5153	j	Translation: Nucleoproteins	probable chromosome partitioning protein, ParA family	-0.0856	-0.3384	-0.9879	0.4649	Only significant Down-regulation in 8% CO2	Peak expression during dark
cce_5286	j	Translation: Ribosomal proteins	50S ribosomal protein L7/L12-like protein	-0.2155	0.5589	-0.6138	0.1043	Only significant Down-regulation in 8% CO2	Peak expression during dark
cce_0885	j	Transport and binding proteins: Transport and binding proteins	phosphate ABC transporter, permease protein; pstC1	0.1636	0.0443	-0.6517	0.355	Only significant Down-regulation in 8% CO2	Peak expression during light	Figure 3
cce_1163	j	Transport and binding proteins: Transport and binding proteins	phosphate binding protein; ptsS3	-0.0487	-0.0537	-1.0237	0.4178	Only significant Down-regulation in 8% CO2	Peak expression during dark	Figure 3
cce_2200	j	Transport and binding proteins: Transport and binding proteins	putative YCF41; ycf41	0.3538	-0.0013	-0.6934	0.4319	Only significant Down-regulation in 8% CO2
cce_0887	j	Transport and binding proteins: Transport and binding proteins	phosphate binding protein; ptsS2	-0.1621	0.5499	-0.8472	0.2822	Significantly Down-regulated in 8% CO2 when expression level is high under diunal cycle	Peak expression during light
cce_1240	j	Transport and binding proteins: Transport and binding proteins	Mn2+ ABC transporter, permease protein; mntB	0.1804	-0.4695	-0.9646	-0.0391	Significantly Down-regulated in 8% CO2 when expression level is high under diunal cycle	Peak expression during dark
cce_0536	j		unknown	-0.293	-0.1936	-0.8647	-0.0011	Always Down-regulated in 8% CO2	Peak expression during dark
cce_1198	j		hypothetical protein; contains DUF48 and CRISPR-associated protein Cas4 domains	-0.0578	-0.3188	-0.6352	-0.3852	Always Down-regulated in 8% CO2	Peak expression during dark
cce_1680	j		hypothetical protein; contains an Na+/H+ antiporter MnhB subunit-related protein domain	-0.1444	-0.4313	-0.6304	-0.0731	Always Down-regulated in 8% CO2	Peak expression during light
cce_3047	j		putative MbtH-like protein	-0.2619	-0.2832	-0.7856	-0.2769	Always Down-regulated in 8% CO2	Peak expression during light
cce_3481	j		hypothetical protein	-0.0579	-0.5182	-1.1982	-0.2944	Always Down-regulated in 8% CO2	Peak expression during dark
cce_3792	j		hypothetical protein	-0.2846	-0.1304	-0.669	-0.1636	Always Down-regulated in 8% CO2	Peak expression during dark
cce_4075	j		putative ATP-NAD/AcoX kinase	-0.1296	-0.2662	-0.6044	-0.0274	Always Down-regulated in 8% CO2
cce_4787	j		hypothetical protein	-0.0392	-0.007	-0.496	-0.4471	Always Down-regulated in 8% CO2
cce_4892	j		hypothetical protein	-0.1202	-0.5901	-0.6171	-0.1877	Always Down-regulated in 8% CO2	Peak expression during dark
cce_4961	j		hypothetical protein	-0.4912	-0.2112	-0.738	-0.3656	Always Down-regulated in 8% CO2	Peak expression during dark
cce_5250	j		unknown	-0.0533	-0.7235	-0.5962	-0.0467	Always Down-regulated in 8% CO2
cce_5295	j		unknown	-0.3601	-0.0774	-0.9568	-0.2718	Always Down-regulated in 8% CO2	Peak expression during dark
cce_5310	j		hypothetical protein	-0.0473	-0.2841	-0.6003	-0.3876	Always Down-regulated in 8% CO2	Peak expression during dark
cce_0268	j		putative HAD-superfamily phosphatase subfamily IIIA protein	0.1778	0.0426	-0.6168	-0.1427	Only significant Down-regulation in 8% CO2	Peak expression during dark
cce_0311	j		conserved hypothetical protein	0.3931	-0.1611	-0.5859	0.2111	Only significant Down-regulation in 8% CO2	Peak expression during light
cce_0312	j		hypothetical protein	0.3961	-0.7857	-0.6693	-0.1462	Only significant Down-regulation in 8% CO2	Peak expression during light
cce_0385	j		hypothetical protein	0.0064	0.1957	-0.6305	0.3748	Only significant Down-regulation in 8% CO2	Peak expression during dark
cce_0504	j		hypothetical protein	0.1428	-0.0949	-0.6177	0.005	Only significant Down-regulation in 8% CO2	Peak expression during dark
cce_0899	j		hypothetical protein	-0.016	-0.1317	-0.7272	0.0495	Only significant Down-regulation in 8% CO2	Peak expression during dark
cce_0968	j		conserved hypothetical protein	0.1644	0.0564	-0.5952	-0.2284	Only significant Down-regulation in 8% CO2	Peak expression during dark
cce_1070	j		hypothetical protein	-0.0461	-0.1509	-0.8541	0.2042	Only significant Down-regulation in 8% CO2	Peak expression during dark
cce_1180	j		unknown; contains a cupredoxin domain	0.2397	-0.5926	-0.4215	0.0783	Only significant Down-regulation in 8% CO2	Peak expression during light
cce_1446	j		hypothetical protein	0.3638	-0.2831	-0.7133	0.2642	Only significant Down-regulation in 8% CO2	Peak expression during dark
cce_1464	j		hypothetical protein	0.0301	-0.8082	-0.6338	0.3338	Only significant Down-regulation in 8% CO2	Peak expression during light
cce_1683	j		conserved hypothetical protein	-0.0939	0.1216	-1.5252	-0.1004	Only significant Down-regulation in 8% CO2
cce_1918	j		hypothetical protein	0.3688	-0.1516	-0.5857	0.0892	Only significant Down-regulation in 8% CO2	Peak expression during light
cce_1958	j		hypothetical protein; contains a YcfA domain	0.1328	-0.1199	-0.6856	-0.1392	Only significant Down-regulation in 8% CO2
cce_2136	j		hypothetical protein; contains DUF955	0.2647	-0.4394	-0.5886	0.288	Only significant Down-regulation in 8% CO2	Peak expression during light
cce_2346	j		unknown	0.1501	0.0221	-0.8517	0.5051	Only significant Down-regulation in 8% CO2	Peak expression during light
cce_2353	j		unknown	-0.2535	0.0126	-0.6264	-0.3115	Only significant Down-regulation in 8% CO2
cce_2620	j		hypothetical protein	0.4293	-0.624	-0.5472	0.0435	Only significant Down-regulation in 8% CO2
cce_2641	j		hypothetical protein	0.1177	-0.2336	-0.611	0.3627	Only significant Down-regulation in 8% CO2	Peak expression during light
cce_2663	j		hypothetical protein; contains a peptidase M23B domain	0.0382	-0.5935	-0.3864	0.1599	Only significant Down-regulation in 8% CO2	Peak expression during light
cce_2793	j		hypothetical protein; contains UPF0016	0.4117	0.1844	-1.0066	0.1316	Only significant Down-regulation in 8% CO2	Peak expression during dark
cce_2805	j		hypothetical protein	0.2135	-0.1326	-0.7421	0.0147	Only significant Down-regulation in 8% CO2	Peak expression during dark
cce_2843	j		hypothetical protein	0.3107	0.1451	-0.7209	-0.2017	Only significant Down-regulation in 8% CO2	Peak expression during dark
cce_2856	j		hypothetical protein	0.0716	0.1523	-0.6513	-0.0782	Only significant Down-regulation in 8% CO2
cce_2857	j		hypothetical protein	0.1663	0.3094	-0.603	-0.1796	Only significant Down-regulation in 8% CO2
cce_3032	j		hypothetical protein	-0.0333	-0.7754	-1.2618	0.2658	Only significant Down-regulation in 8% CO2
cce_3515	j		unknown; contains aNmrA-like domain	0.0309	-0.5317	-0.9671	-0.0431	Only significant Down-regulation in 8% CO2	Peak expression during light
cce_3563	j		putative ATP-dependent Clp protease, adaptor protein; clpS2	0.0399	-0.3049	-1.2511	0.3832	Only significant Down-regulation in 8% CO2	Peak expression during dark
cce_3747	j		unknown; contains a BRCT domain	0.0323	0.582	-0.7239	0.1075	Only significant Down-regulation in 8% CO2	Peak expression during light
cce_3776	j		unknown	0.0698	-0.1113	-0.721	0.132	Only significant Down-regulation in 8% CO2	Peak expression during dark
cce_3839	j		hypothetical protein	0.1266	0.0903	-0.6832	0.4414	Only significant Down-regulation in 8% CO2
cce_3919	j		putative endoribonuclease L-PSP	0.156	-0.2723	-0.7945	0.2013	Only significant Down-regulation in 8% CO2	Peak expression during light
cce_4154	j		unknown	0.5475	0.5602	-0.7253	0.258	Only significant Down-regulation in 8% CO2	Peak expression during dark
cce_4215	j		hypothetical protein	0.2308	-0.086	-0.6036	-0.0475	Only significant Down-regulation in 8% CO2
cce_4285	j		hypothetical protein	-0.1894	-0.488	-0.6752	0.0995	Only significant Down-regulation in 8% CO2	Peak expression during dark
cce_4331	j		hypothetical protein	0.1296	-0.6385	-0.7472	-0.259	Only significant Down-regulation in 8% CO2	Peak expression during light
cce_4533	j		conserved hypothetical protein	0.0649	-0.3878	-0.8838	0.1353	Only significant Down-regulation in 8% CO2	Peak expression during dark
cce_4793	j		hypothetical protein; contains a DEAD/DEAH box helicase domain	-0.0523	-0.1797	-0.6228	0.3083	Only significant Down-regulation in 8% CO2
cce_5072	j		unknown	-0.1423	-0.48	-0.6372	0.1028	Only significant Down-regulation in 8% CO2	Peak expression during dark
cce_5154	j		hypothetical protein	-0.3754	0.0791	-0.639	0.1197	Only significant Down-regulation in 8% CO2	Peak expression during dark
cce_5288	j		hypothetical protein	0.1521	-0.0248	-0.7331	-0.5512	Only significant Down-regulation in 8% CO2	Peak expression during light
cce_1667	j		hypothetical protein	0.7635	-0.2156	-0.0622	0.0898	Only significant Up-regulation in 8% CO2	Peak expression during dark
cce_2761	j		UPF0027-containing protein	0.6457	-0.4003	-0.2223	0.2524	Only significant Up-regulation in 8% CO2	Peak expression during light
cce_3187	j		conserved hypothetical protein	0.6071	0.3406	-0.4272	-0.372	Only significant Up-regulation in 8% CO2	Peak expression during dark
cce_3742	j		unknown	0.8999	-0.165	-0.2777	-0.4314	Only significant Up-regulation in 8% CO2	Peak expression during dark
cce_4809	j		unknown	0.6962	-0.0765	-0.371	0.2876	Only significant Up-regulation in 8% CO2	Peak expression during light
cce_0467	j		conserved hypothetical protein	-0.0146	0.0035	-0.9447	-0.3954	Significantly Down-regulated in 8% CO2 when expression level is high under diunal cycle	Peak expression during light
cce_0981	j		hypothetical protein	0.1155	-0.22	-0.6358	-0.1087	Significantly Down-regulated in 8% CO2 when expression level is high under diunal cycle	Peak expression during dark
cce_1236	j		unknown; contains DUF820	0.2417	-0.5875	-0.5786	-0.3291	Significantly Down-regulated in 8% CO2 when expression level is high under diunal cycle	Peak expression during dark
cce_1684	j		conserved hypothetical protein	-0.4988	0.1766	-1.453	0.32	Significantly Down-regulated in 8% CO2 when expression level is high under diunal cycle	Peak expression during light
cce_1686	j		DUF67-containing protein	-0.2992	-0.0338	-0.7303	0.0124	Significantly Down-regulated in 8% CO2 when expression level is high under diunal cycle	Peak expression during light
cce_1687	j		conserved hypothetical protein	-0.2723	0.0069	-0.6199	0.0743	Significantly Down-regulated in 8% CO2 when expression level is high under diunal cycle	Peak expression during light
cce_2303	j		hypothetical protein	0.25	-0.1034	-1.1857	-0.1131	Significantly Down-regulated in 8% CO2 when expression level is high under diunal cycle	Peak expression during dark
cce_2776	j		hypothetical protein	-0.2506	-0.9359	-1.0063	0.7381	Significantly Down-regulated in 8% CO2 when expression level is high under diunal cycle	Peak expression during light
cce_3129	j		conserved hypothetical protein	0	-0.6259	-0.2775	0.4858	Significantly Down-regulated in 8% CO2 when expression level is high under diunal cycle	Peak expression during light
cce_3909	j		conserved hypothetical protein	-0.4215	-0.0465	-0.854	0.3657	Significantly Down-regulated in 8% CO2 when expression level is high under diunal cycle	Peak expression during light
cce_4276	j		CHP1784-containing protein	0.3263	-0.1043	-0.6576	-0.0374	Significantly Down-regulated in 8% CO2 when expression level is high under diunal cycle	Peak expression during dark
cce_4387	j		hypothetical protein	0.0154	-0.1932	-0.6174	-0.1799	Significantly Down-regulated in 8% CO2 when expression level is high under diunal cycle	Peak expression during dark
cce_4648	j		hypothetical protein; contains photosynthetic reaction center H-chain cytoplasmic and CHP2271 C-terminal domains	0.4914	-0.0688	-1.1927	-0.0111	Significantly Down-regulated in 8% CO2 when expression level is high under diunal cycle	Peak expression during dark
cce_4896	j		hypothetical protein	0.2712	-0.0342	-0.6531	-0.233	Significantly Down-regulated in 8% CO2 when expression level is high under diunal cycle	Peak expression during dark
cce_5110	j		hypothetical protein	0.0044	-0.1585	-0.5967	-0.292	Significantly Down-regulated in 8% CO2 when expression level is high under diunal cycle	Peak expression during dark
cce_5184	j		putative D-xylulose 5-phosphate/D-fructose 6-phosphate phosphoketolase	-0.1716	0.0184	-1.3886	0.1771	Significantly Down-regulated in 8% CO2 when expression level is high under diunal cycle	Peak expression during light
cce_1257	j		unknown	0.219	0.2659	-0.854	0.634	Significantly Up-regulated in 8% CO2 when expression level is high under diunal cycle	Peak expression during dark
cce_0263	k	Amino acid biosynthesis: Aromatic amino acid family	3-dehydroquinate dehydratase; aroQ	-0.2307	-1.1918	0.3191	-1.2212	Significantly Down-regulated in 8% CO2 at the same time point on both days	Peak expression during light	Figure 5
cce_2884	k	Biosynthesis of cofactors, prosthetic groups, and carriers: Cobalamin, heme, phycobilin and porphyrin	glyoxalase I; gloA	0.2811	-1.4259	0.6399	-1.239	Significantly Down-regulated in 8% CO2 at the same time point on both days	Peak expression during light
cce_0054	k	Cell envelope: Membranes, lipoproteins, and porins	polipoprotein diacylglyceryltransferase; lgt	-0.3007	-0.8793	-0.102	-1.0772	Always Down-regulated in 8% CO2	Peak expression during light
cce_3234	k	Cell envelope: Surface polysaccharides, lipopolysaccharides and antigens	undecaprenyl-phosphate galactosephosphotransferase	-0.3439	-1.7496	-0.4841	-1.2263	Always Down-regulated in 8% CO2	Peak expression during light
cce_3163	k	Cellular processes: Chemotaxis	type 4 prepilin peptidase; hofD	-0.3565	-1.2398	-0.7607	-1.5855	Always Down-regulated in 8% CO2	Peak expression during dark
cce_4639	k	DNA replication, restriction, modification, recombination, and repair: DNA replication, restriction, modification, recombination, and repair	recombination protein; recA	-0.0744	-0.5946	0.164	-1.4627	Significantly Down-regulated in 8% CO2 at the same time point on both days	Peak expression during light
cce_0701	k	Energy metabolism: Glycolysis	pyruvate kinase; pykF4	-0.3828	-0.896	-0.4681	-1.9792	Always Down-regulated in 8% CO2	Peak expression during dark	Figure 5
cce_4915	k	Fatty acid, phospholipid, and sterol metabolism: Fatty acid, phospholipid, and sterol metabolism	unknown; contains PINc-like Nucleotide binding protein and PhoH domains	-0.4551	-0.6812	-0.2364	-2.2029	Always Down-regulated in 8% CO2	Peak expression during dark
cce_3764	k	Fatty acid, phospholipid, and sterol metabolism: Fatty acid, phospholipid, and sterol metabolism	unknown; contains PINc-like Nucleotide binding protein and PhoH domains	-0.4361	-0.682	0.0013	-1.6436	Significantly Down-regulated in 8% CO2 when expression level is high under diunal cycle	Peak expression during dark
cce_1983	k	Other categories: Adaptations and atypical conditions	probable phytochrome A, two-component sensor protein; aphA	0.2893	-0.8784	-0.0389	-1.2856	Significantly Down-regulated in 8% CO2 when expression level is high under diunal cycle	Peak expression during dark
cce_1063	k	Other categories: Hydrogenase	[NiFe] uptake hydrogenase small subunit; hupS	0.1816	0.3172	-0.6887	-3.2186	Only significant Down-regulation in 8% CO2	Peak expression during dark	Figure 3
cce_0271	k	Other categories: Other	probable alpha amylase	-0.0549	-0.5903	-0.0814	-2.238	Always Down-regulated in 8% CO2	Peak expression during dark
cce_1638	k	Other categories: Other	aldo/keto reductase	-0.3876	-0.7756	-0.2302	-2.7289	Always Down-regulated in 8% CO2	Peak expression during dark
cce_4664	k	Other categories: Other	hypothetical protein	-0.4585	-1.3062	-0.5298	-1.3638	Always Down-regulated in 8% CO2	Peak expression during dark
cce_1337	k	Other categories: Other	photomixotrophic growth related protein; pmgA	-0.184	-1.3474	0.0488	-1.212	Significantly Down-regulated in 8% CO2 at the same time point on both days	Peak expression during light
cce_3267	k	Other categories: Other	tmRNA-binding protein; smpB	-0.0465	-0.8981	0.2191	-1.5695	Significantly Down-regulated in 8% CO2 at the same time point on both days
cce_3460	k	Other categories: Other	glycosyl transferase, group 1	-0.0581	-1.2385	0.192	-2.6398	Significantly Down-regulated in 8% CO2 at the same time point on both days	Peak expression during light
cce_2115	k	Other categories: Other	putative 6-pyruvoyl tetrahydrobiopterin synthase	-0.3925	-0.9983	0.0117	-1.5069	Significantly Down-regulated in 8% CO2 when expression level is high under diunal cycle	Peak expression during dark
cce_2765	k	Other categories: Other	probable glutaminase	0.1615	-0.9819	0.1883	-1.2431	Significantly Down-regulated in 8% CO2 when expression level is high under diunal cycle	Peak expression during dark
cce_4901	k	Other categories: Other	probable short-chain dehydrogenase/reductase SDR	-0.6349	-0.7767	0.0186	-1.1405	Significantly Down-regulated in 8% CO2 when expression level is high under diunal cycle	Peak expression during dark
cce_5193	k	Other categories: Transposon-related functions	putative transposase	-0.4282	-0.8104	-0.3621	-1.5603	Always Down-regulated in 8% CO2	Peak expression during dark
cce_0410	k	Other categories: Transposon-related functions	reverse transcriptase	0.0403	-0.4927	-0.5071	-1.6037	Significantly Down-regulated in 8% CO2 when expression level is high under diunal cycle	Peak expression during dark
cce_1303	k	Photosynthesis and respiration: Photosystem II	photosystem II protein J; psbJ	0.0053	-0.843	-0.0448	-1.2149	Significantly Down-regulated in 8% CO2 at the same time point on both days	Peak expression during light	Figure 3
cce_2485	k	Photosynthesis and respiration: Photosystem II	photosystem II D2 protein; psbD2	-0.1755	-0.5991	0.3456	-1.8691	Significantly Down-regulated in 8% CO2 at the same time point on both days		Figure 3
cce_0702	k	Regulatory functions: Regulatory functions	serine/threonine protein phosphatase	-0.8627	-0.8466	-0.2705	-2.0052	Always Down-regulated in 8% CO2	Peak expression during dark
cce_1848	k	Regulatory functions: Regulatory functions	probable two-component sensor histidine kinase	-0.5626	-1.0895	-0.4711	-2.6311	Always Down-regulated in 8% CO2	Peak expression during dark
cce_2116	k	Regulatory functions: Regulatory functions	serine/threonine protein kinase	-0.4059	-0.8701	-0.0572	-1.404	Always Down-regulated in 8% CO2	Peak expression during dark
cce_2505	k	Regulatory functions: Regulatory functions	two-component hybrid sensor and regulator	-0.1577	-1.238	-0.6797	-1.6211	Always Down-regulated in 8% CO2	Peak expression during light
cce_5198	k	Regulatory functions: Regulatory functions	serine/threonine protein phosphatase	-0.6094	-1.2805	-0.777	-2.1	Always Down-regulated in 8% CO2	Peak expression during dark
cce_0220	k	Regulatory functions: Regulatory functions	two-component sensor histidine kinase	0.0081	-1.5271	-0.6558	-1.8361	Significantly Down-regulated in 8% CO2 when expression level is high under diunal cycle	Peak expression during dark
cce_0644	k	Transcription: RNA synthesis, modification, and DNA transcription	group 2 sigma-70 RNA polymerase sigma factor B; sigB	-0.1736	-1.2684	0.5378	-1.0739	Significantly Down-regulated in 8% CO2 at the same time point on both days	Peak expression during light
cce_1942	k	Translation: Nucleoproteins	RNA-binding protein	-0.3161	-1.3013	0.123	-1.3362	Significantly Down-regulated in 8% CO2 when expression level is high under diunal cycle	Peak expression during dark
cce_3765	k	Transport and binding proteins: Transport and binding proteins	hypothetical protein; contains a CHP730 domain	-0.4041	-0.3037	-0.1398	-1.7541	Always Down-regulated in 8% CO2	Peak expression during dark
cce_4914	k	Transport and binding proteins: Transport and binding proteins	hypothetical protein; contains a CHP730 domain	-0.2344	-1.3683	-0.1494	-1.7017	Always Down-regulated in 8% CO2	Peak expression during dark
cce_5197	k	Transport and binding proteins: Transport and binding proteins	phosphate binding protein; ptsS4	-0.3597	-0.3348	-0.3324	-1.9179	Always Down-regulated in 8% CO2	Peak expression during dark
cce_3641	k	Transport and binding proteins: Transport and binding proteins	ATP-binding protein of ABC transporter	0.2505	-1.2433	0.1286	-1.9582	Significantly Down-regulated in 8% CO2 at the same time point on both days	Peak expression during light
cce_0685	k	Transport and binding proteins: Transport and binding proteins	iron-sulfur assembly protein; sufB	0.2843	-1.2045	-0.3016	-1.8819	Significantly Down-regulated in 8% CO2 when expression level is high under diunal cycle	Peak expression during dark
cce_1009	k	Transport and binding proteins: Transport and binding proteins	unknown	0.142	-0.6909	-0.0064	-1.278	Significantly Down-regulated in 8% CO2 when expression level is high under diunal cycle	Peak expression during dark
cce_0034	k		unknown; contains a Ferritin/ribonucleotide reductase-like domain	-0.4295	-0.1169	-0.8049	-2.298	Always Down-regulated in 8% CO2	Peak expression during dark
cce_0094	k		unknown	-0.1679	-0.1695	-0.3592	-1.8281	Always Down-regulated in 8% CO2	Peak expression during dark
cce_0095	k		hypothetical protein	-0.1134	-0.7002	-0.0223	-2.2734	Always Down-regulated in 8% CO2	Peak expression during dark
cce_0175	k		unknown	-0.3302	-0.5777	-0.1218	-1.3547	Always Down-regulated in 8% CO2	Peak expression during light
cce_0274	k		hypothetical protein; contains a N-acylglucosamine 2-epimerase-type domain and a ThiJ/PfpI domain	-0.0836	-0.4044	-0.0537	-1.5543	Always Down-regulated in 8% CO2	Peak expression during light
cce_0391	k		hypothetical protein; contains a Ribonucleotide reductase regulator NrdR-like domain	-0.217	-0.5828	-0.0776	-1.4695	Always Down-regulated in 8% CO2	Peak expression during dark
cce_0430	k		conserved hypothetical protein	-0.4111	-0.941	-0.1153	-1.4843	Always Down-regulated in 8% CO2	Peak expression during dark
cce_0431	k		hypothetical protein	-0.2088	-1.1134	-0.3693	-1.9337	Always Down-regulated in 8% CO2
cce_0683	k		putative transcriptional regulator	-0.5333	-0.7778	-0.1204	-1.1026	Always Down-regulated in 8% CO2	Peak expression during dark
cce_0791	k		hypothetical protein	-0.0159	-1.0385	-0.1997	-1.7084	Always Down-regulated in 8% CO2	Peak expression during dark
cce_0889	k		conserved hypothetical protein	-0.285	-0.9733	-0.2399	-1.8052	Always Down-regulated in 8% CO2	Peak expression during dark
cce_0960	k		unknown	-0.0735	-0.8109	-0.0273	-2.4911	Always Down-regulated in 8% CO2	Peak expression during dark
cce_1076	k		hypothetical protein; contains a GUN4-like domain and a Peptidase, trypsin-like serine and cysteine domain	-0.2269	-0.7074	-0.1994	-1.1633	Always Down-regulated in 8% CO2	Peak expression during light
cce_1442	k		unknown	-0.119	-1.3847	-0.4019	-1.1985	Always Down-regulated in 8% CO2	Peak expression during light
cce_1637	k		hypothetical protein	-0.1943	-0.3879	-0.3069	-2.5318	Always Down-regulated in 8% CO2	Peak expression during light
cce_1644	k		conserved hypothetical protein	-0.5008	-1.2944	-0.2736	-1.9662	Always Down-regulated in 8% CO2	Peak expression during dark
cce_1746	k		unknown	-0.3103	-0.7955	-0.105	-1.2232	Always Down-regulated in 8% CO2	Peak expression during dark
cce_1889	k		unknown	-0.2278	-1.1134	-0.9998	-1.7439	Always Down-regulated in 8% CO2	Peak expression during light
cce_1931	k		hypothetical protein	-0.1391	-0.7925	-0.265	-2.5929	Always Down-regulated in 8% CO2	Peak expression during light
cce_1993	k		hypothetical protein	-0.1495	-1.3435	-0.2	-1.3384	Always Down-regulated in 8% CO2	Peak expression during dark
cce_2008	k		hypothetical protein	-0.0428	-1.5023	-0.3408	-1.1656	Always Down-regulated in 8% CO2
cce_2081	k		hypothetical protein	-0.4659	-0.671	-0.2527	-1.1855	Always Down-regulated in 8% CO2	Peak expression during dark
cce_2197	k		hypothetical protein	-0.361	-0.7831	-0.0264	-1.4542	Always Down-regulated in 8% CO2
cce_2208	k		hypothetical protein; contains an FMN-binding split barrel-related domain	-0.4574	-0.5817	-0.2807	-1.452	Always Down-regulated in 8% CO2	Peak expression during light
cce_2209	k		hypothetical protein; contains a peptidase M20 domain	-0.3878	-0.9977	-0.4007	-2.0739	Always Down-regulated in 8% CO2	Peak expression during dark
cce_2343	k		hypothetical protein	-0.3506	-0.1899	-0.6375	-1.7141	Always Down-regulated in 8% CO2
cce_2511	k		hypothetical protein	-0.134	-1.2122	-0.0793	-1.5409	Always Down-regulated in 8% CO2	Peak expression during dark
cce_2576	k		hypothetical protein; contains DUF820	-0.0281	-1.1916	-0.4646	-1.7837	Always Down-regulated in 8% CO2	Peak expression during light
cce_2604	k		hypothetical protein	-0.3005	-1.4286	-0.2745	-1.7917	Always Down-regulated in 8% CO2	Peak expression during dark
cce_2611	k		hypothetical protein; contains PAS, GGDEF, Response regulator receiver, and GAF domains	-0.1353	-1.6706	-0.811	-1.4196	Always Down-regulated in 8% CO2	Peak expression during light
cce_2711	k		unknown	-0.039	-1.1184	-0.02	-2.2662	Always Down-regulated in 8% CO2
cce_2849	k		hypothetical protein	-0.2861	-1.1803	-0.4755	-2.2039	Always Down-regulated in 8% CO2
cce_2851	k		hypothetical protein; contains a Ribbon-helix-helix domain	-0.0677	-1.3409	-0.7736	-1.947	Always Down-regulated in 8% CO2	Peak expression during dark
cce_3108	k		unknown	-0.0396	-1.4738	-0.5346	-1.4468	Always Down-regulated in 8% CO2	Peak expression during light
cce_3657	k		unknown	-0.2515	-0.4459	-0.3222	-1.6905	Always Down-regulated in 8% CO2	Peak expression during dark
cce_3671	k		hypothetical protein; contains a polynucleotidyl transferase, Ribonuclease H fold domain	-0.0934	-0.7342	-0.0429	-1.2855	Always Down-regulated in 8% CO2	Peak expression during dark
cce_3795	k		hypothetical protein; contains a methyltransferase type 11 domain	-0.1088	-1.0963	-0.0784	-1.3937	Always Down-regulated in 8% CO2	Peak expression during light
cce_3856	k		hypothetical protein	-0.1918	-1.7565	-0.6689	-1.3876	Always Down-regulated in 8% CO2	Peak expression during dark
cce_3857	k		hypothetical protein	-0.2588	-1.645	-0.5674	-1.3055	Always Down-regulated in 8% CO2	Peak expression during dark
cce_4307	k		putative haem peroxidase	-0.128	-0.9447	-0.1088	-1.57	Always Down-regulated in 8% CO2	Peak expression during light
cce_4504	k		unknown; contains an alpha/beta hydrolase fold-1 domain	-0.4693	-0.9917	-0.0568	-1.5934	Always Down-regulated in 8% CO2	Peak expression during light
cce_4887	k		hypothetical protein	-0.1335	-0.604	-0.1701	-2.6234	Always Down-regulated in 8% CO2	Peak expression during dark
cce_5166	k		hypothetical protein	-0.5644	-1.3194	-0.8855	-1.5315	Always Down-regulated in 8% CO2	Peak expression during dark
cce_5194	k		hypothetical protein	-0.3242	-0.98	-0.3397	-1.4298	Always Down-regulated in 8% CO2	Peak expression during dark
cce_5195	k		hypothetical protein	-0.2877	-0.6385	-0.2664	-1.2526	Always Down-regulated in 8% CO2
cce_0093	k		unknown; contains a toll-Interleukin receptor domain	0.0032	0.0041	-0.5627	-2.1675	Only significant Down-regulation in 8% CO2	Peak expression during dark
cce_0409	k		conserved hypothetical protein	0.0328	-1.4351	-0.7817	-1.4107	Only significant Down-regulation in 8% CO2	Peak expression during light
cce_0684	k		hypothetical protein	0.1479	-1.3076	-0.7789	-1.3648	Only significant Down-regulation in 8% CO2
cce_1749	k		hypothetical protein; contains a conserved TM helix domain	0.492	-0.9717	0.3295	-1.3241	Only significant Down-regulation in 8% CO2	Peak expression during light
cce_2005	k		hypothetical protein	0.0292	-0.4469	-0.1558	-1.6516	Only significant Down-regulation in 8% CO2
cce_2472	k		unknown; contains a beta-Ig-H3/fasciclin domain	-0.0859	-0.5838	0.0169	-1.6367	Only significant Down-regulation in 8% CO2	Peak expression during light
cce_4828	k		conserved hypothetical protein	-0.1008	-0.5584	0.2276	-1.9086	Only significant Down-regulation in 8% CO2	Peak expression during light
cce_0662	k		unknown; contains a CHAD domain	0.2032	-0.8252	-0.1163	-1.5351	Significantly Down-regulated in 8% CO2 at the same time point on both days	Peak expression during light
cce_1809	k		conserved hypothetical protein	0.1795	-1.4298	-0.1817	-1.1631	Significantly Down-regulated in 8% CO2 at the same time point on both days	Peak expression during light
cce_2350	k		putative alpha-helical ferredoxin	-0.3644	-0.9069	0.5758	-1.55	Significantly Down-regulated in 8% CO2 at the same time point on both days	Peak expression during light
cce_2644	k		hypothetical protein	0.2713	-0.6797	-0.2827	-1.7199	Significantly Down-regulated in 8% CO2 at the same time point on both days
cce_2710	k		unknown	0.0564	-0.9985	0.0502	-2.0724	Significantly Down-regulated in 8% CO2 at the same time point on both days	Peak expression during light
cce_3288	k		unknown	0.0728	-1.3976	0.782	-1.6186	Significantly Down-regulated in 8% CO2 at the same time point on both days	Peak expression during light
cce_3384	k		hypothetical protein	0.0882	-1.8915	-0.4124	-1.3058	Significantly Down-regulated in 8% CO2 at the same time point on both days	Peak expression during light
cce_3385	k		hypothetical protein; contains a Cyclic nucleotide-binding domain	-0.2092	-1.6823	0.0681	-1.4146	Significantly Down-regulated in 8% CO2 at the same time point on both days	Peak expression during light
cce_3897	k		unknown	0.0372	-2.006	0.6912	-1.6357	Significantly Down-regulated in 8% CO2 at the same time point on both days	Peak expression during light
cce_3898	k		unknown	-0.2366	-0.7973	0.3841	-1.2011	Significantly Down-regulated in 8% CO2 at the same time point on both days	Peak expression during light
cce_0001	k		hypothetical protein	-0.3766	-0.6587	0.1061	-2.8674	Significantly Down-regulated in 8% CO2 when expression level is high under diunal cycle	Peak expression during dark
cce_0055	k		putative metal-dependent phosphohydrolase	-0.4156	-0.5475	0.2373	-1.3579	Significantly Down-regulated in 8% CO2 when expression level is high under diunal cycle	Peak expression during dark
cce_0096	k		putative NUDIX hydrolase	-0.1257	-0.6223	0.2672	-1.827	Significantly Down-regulated in 8% CO2 when expression level is high under diunal cycle	Peak expression during dark
cce_0108	k		conserved hypothetical protein	0.2031	-1.5723	0.1828	-1.889	Significantly Down-regulated in 8% CO2 when expression level is high under diunal cycle	Peak expression during dark
cce_0221	k		hypothetical protein; contains a Rhodanese-like domain	-0.3276	-1.2376	0.0758	-1.2697	Significantly Down-regulated in 8% CO2 when expression level is high under diunal cycle	Peak expression during dark
cce_0264	k		unknown	-0.1666	-0.6436	0.0566	-1.2279	Significantly Down-regulated in 8% CO2 when expression level is high under diunal cycle	Peak expression during dark
cce_0272	k		hypothetical protein	-0.1154	-0.3843	0.0921	-2.3266	Significantly Down-regulated in 8% CO2 when expression level is high under diunal cycle	Peak expression during dark
cce_0273	k		hypothetical protein	-0.061	-0.6976	0.1866	-2.2713	Significantly Down-regulated in 8% CO2 when expression level is high under diunal cycle	Peak expression during dark
cce_0308	k		unknown	0.159	-1.193	-0.1104	-1.3608	Significantly Down-regulated in 8% CO2 when expression level is high under diunal cycle	Peak expression during dark
cce_0465	k		conserved hypothetical protein	-0.4389	-0.4673	0.0669	-1.4676	Significantly Down-regulated in 8% CO2 when expression level is high under diunal cycle	Peak expression during dark
cce_1005	k		putative iron-sulfur assembly protein; sufD	0.0466	-0.475	-0.1129	-1.6503	Significantly Down-regulated in 8% CO2 when expression level is high under diunal cycle	Peak expression during dark
cce_1800	k		putative Ribonuclease III	-0.2083	-0.7605	0.1654	-1.2541	Significantly Down-regulated in 8% CO2 when expression level is high under diunal cycle	Peak expression during dark
cce_2075	k		putative 5-oxoprolinase (ATP-hydrolyzing)	0.2997	-1.9107	0.0777	-1.7237	Significantly Down-regulated in 8% CO2 when expression level is high under diunal cycle	Peak expression during dark
cce_2709	k		hypothetical protein	0.1486	-1.3014	0.2323	-2.006	Significantly Down-regulated in 8% CO2 when expression level is high under diunal cycle	Peak expression during dark
cce_3383	k		unknown	0.1444	-1.2138	0.1999	-1.1901	Significantly Down-regulated in 8% CO2 when expression level is high under diunal cycle	Peak expression during dark
cce_3459	k		unknown; contains a Six-hairpin glycosidase domain	-0.1953	-0.7891	0.1121	-1.7383	Significantly Down-regulated in 8% CO2 when expression level is high under diunal cycle	Peak expression during dark
cce_3656	k		DUF205-containing protein	0.0601	-0.9172	-0.5733	-1.7524	Significantly Down-regulated in 8% CO2 when expression level is high under diunal cycle	Peak expression during dark
cce_3778	k		unknown	0.1154	-0.4883	-0.0344	-1.6049	Significantly Down-regulated in 8% CO2 when expression level is high under diunal cycle	Peak expression during dark
cce_3939	k		unknown	-0.0047	-1.0766	0.1692	-1.2655	Significantly Down-regulated in 8% CO2 when expression level is high under diunal cycle	Peak expression during dark
cce_4894	k		hypothetical protein	-0.2785	-0.8771	0.0208	-1.6707	Significantly Down-regulated in 8% CO2 when expression level is high under diunal cycle	Peak expression during dark
cce_0259	l		unknown	-0.4468	-4.5619	-2.4793	-0.5164	Always Down-regulated in 8% CO2	Peak expression during dark
cce_1465	l		hypothetical protein	-0.0221	-5.3795	-2.3825	-2.246	Always Down-regulated in 8% CO2	Peak expression during dark
cce_2638	l		unknown	-0.5912	-4.3111	-1.1647	-1.953	Always Down-regulated in 8% CO2	Peak expression during dark
cce_3797	l		hypothetical protein	-0.0883	-3.5399	-1.177	-0.4814	Always Down-regulated in 8% CO2	Peak expression during dark
cce_4490	l		unknown	-0.5184	-3.2198	-0.7379	-0.846	Always Down-regulated in 8% CO2	Peak expression during dark
cce_1212	l		hypothetical protein	0.0551	-3.3852	-1.1456	0.0976	Only significant Down-regulation in 8% CO2	Peak expression during dark
cce_3087	l		hypothetical protein	-0.2268	-5.2535	-2.4971	0.4055	Only significant Down-regulation in 8% CO2	Peak expression during dark
cce_3088	l		hypothetical protein	-0.3504	-5.1576	-2.3987	0.0276	Only significant Down-regulation in 8% CO2	Peak expression during dark
cce_0433	l		conserved hypothetical protein	0.3126	-3.5459	-1.9614	-1.9192	Significantly Down-regulated in 8% CO2 when expression level is high under diunal cycle	Peak expression during dark
cce_3798	l		hypothetical protein; contains a cyclic nucleotide-binding domain and a winged helix repressor DNA-binding domain	0.0585	-3.2421	-1.0301	-0.5029	Significantly Down-regulated in 8% CO2 when expression level is high under diunal cycle	Peak expression during dark
cce_3833	m	Biosynthesis of cofactors, prosthetic groups, and carriers: Riboflavin	flavoprotein, putative diflavin flavoprotein	-3.8813	0.4912	-3.4723	0.3511	Significantly Down-regulated in 8% CO2 when expression level is high under diunal cycle	Peak expression during light
cce_3835	m	Biosynthesis of cofactors, prosthetic groups, and carriers: Riboflavin	flavoprotein	-5.4768	0.0747	-5.5797	-0.3496	Significantly Down-regulated in 8% CO2 when expression level is high under diunal cycle	Peak expression during light
cce_0603	m	Photosynthesis and respiration: NADH dehydrogenase	NADH dehydrogenase subunit 5; ndhF3	-2.8959	0.3901	-2.4313	0.9074	Significantly Down-regulated in 8% CO2 when expression level is high under diunal cycle	Peak expression during light
cce_0604	m	Photosynthesis and respiration: NADH dehydrogenase	NADH dehydrogenase subunit 4; ndhD3	-3.0035	0.3813	-2.9022	0.4763	Significantly Down-regulated in 8% CO2 when expression level is high under diunal cycle	Peak expression during light
cce_0302	m	Transport and binding proteins: Transport and binding proteins	bicarbontate transport system ATP-binding protein; cmpD	-4.1	-0.7632	-4.1606	-0.2256	Always Down-regulated in 8% CO2	Peak expression during light	Figure 3
cce_0303	m	Transport and binding proteins: Transport and binding proteins	bicarbontate transport system ATP-binding protein; cmpC	-4.5038	0.0946	-4.7395	-0.2023	Significantly Down-regulated in 8% CO2 when expression level is high under diunal cycle	Peak expression during light	Figure 3
cce_0304	m	Transport and binding proteins: Transport and binding proteins	bicarbontate transport system permease protein; cmpB	-4.3885	0.1552	-3.78	-0.1291	Significantly Down-regulated in 8% CO2 when expression level is high under diunal cycle	Peak expression during light	Figure 3
cce_0305	m	Transport and binding proteins: Transport and binding proteins	bicarbontate transport system substrate-binding protein; cmpA	-3.5076	0.1756	-2.91	-0.0055	Significantly Down-regulated in 8% CO2 when expression level is high under diunal cycle	Peak expression during light	Figure 3
cce_1689	m	Transport and binding proteins: Transport and binding proteins	probable sulfate transporter	-1.7384	-0.1055	-2.8249	0.1207	Significantly Down-regulated in 8% CO2 when expression level is high under diunal cycle	Peak expression during light
cce_2938	m		hypothetical protein	-3.556	-0.8144	-4.3209	-1.1849	Always Down-regulated in 8% CO2
cce_0605	m		protein involved in constitutive low affinity CO2 uptake; cupA	-2.8079	0.3754	-2.4613	0.4607	Significantly Down-regulated in 8% CO2 when expression level is high under diunal cycle	Peak expression during light
cce_2937	m		unknown	-3.2977	0.9419	-3.407	-0.5283	Significantly Down-regulated in 8% CO2 when expression level is high under diunal cycle	Peak expression during light
cce_2939	m		sodium dependent bicarbonate transporter; sbtA	-5.8225	0.2545	-5.941	-0.2859	Significantly Down-regulated in 8% CO2 when expression level is high under diunal cycle	Peak expression during light	Figure 3
cce_3834	m		unknown	-5.1817	0.4237	-5.3548	0.2056	Significantly Down-regulated in 8% CO2 when expression level is high under diunal cycle	Peak expression during light
cce_4671	n	Cell envelope: Murein sacculus and peptidoglycan	unknown	-0.2364	-2.8743	-0.107	-3.9427	Always Down-regulated in 8% CO2	Peak expression during dark
cce_2828	n	Other categories: Transposon-related functions	reverse transcriptase	-0.543	-3.8749	-3.2302	-4.6298	Always Down-regulated in 8% CO2	Peak expression during dark
cce_4765	n	Other categories: Transposon-related functions	reverse transcriptase	-0.5517	-3.192	-2.3797	-3.9361	Always Down-regulated in 8% CO2	Peak expression during dark
cce_3477	n	Photosynthesis and respiration: Photosystem II	photosystem II D1 protein; psbA4	-0.6833	-2.9243	-0.8122	-4.5371	Always Down-regulated in 8% CO2	Peak expression during dark	Figure 3
cce_1675	n		unknown	-0.2783	-2.3599	-0.2219	-4.3652	Always Down-regulated in 8% CO2	Peak expression during dark
cce_2071	n		hypothetical protein	-0.254	-5.9254	-0.153	-6.113	Always Down-regulated in 8% CO2	Peak expression during dark
cce_2072	n		unknown	-0.3194	-5.2156	-0.3847	-5.8211	Always Down-regulated in 8% CO2	Peak expression during dark
cce_3272	n		rfrA family pentapeptide repeat	-0.157	-3.0004	-1.4769	-3.4494	Always Down-regulated in 8% CO2	Peak expression during light
cce_3274	n		hypothetical protein	-0.1311	-3.097	-1.3165	-3.5165	Always Down-regulated in 8% CO2	Peak expression during light
cce_4139	n		hypothetical protein; contains peptidoglycan-binding domain 1	-0.4789	-4.4474	-0.4309	-3.7333	Always Down-regulated in 8% CO2	Peak expression during dark
cce_4367	n		hypothetical protein	-0.9013	-5.4433	-1.9712	-4.726	Always Down-regulated in 8% CO2
cce_2070	n		unknown	0.116	-3.9599	-0.6652	-5.1028	Significantly Down-regulated in 8% CO2 when expression level is high under diunal cycle	Peak expression during dark
cce_2073	n		unknown	0.0093	-3.2239	-0.4056	-4.0476	Significantly Down-regulated in 8% CO2 when expression level is high under diunal cycle	Peak expression during dark
cce_3640	n		hypothetical protein	0.2227	-2.9671	-0.7181	-4.1435	Significantly Down-regulated in 8% CO2 when expression level is high under diunal cycle	Peak expression during dark
cce_4140	o	Amino acid biosynthesis: Aromatic amino acid family	phosphoribosylformimino-5-aminoimidazole carboxamide ribotide isomerase; hisA	-0.4924	-2.0496	-0.5985	-2.366	Always Down-regulated in 8% CO2	Peak expression during light
cce_2766	o	Energy metabolism: Glycolate pathway	hypothetical protein	0.1993	-1.5926	-0.1032	-2.3334	Significantly Down-regulated in 8% CO2 at the same time point on both days	Peak expression during light
cce_3229	o	Energy metabolism: Pyruvate and acetyl-CoA metabolism	aldehyde dehydrogenase	-0.3398	-1.436	-0.5386	-3.0378	Always Down-regulated in 8% CO2	Peak expression during light
cce_4663	o	Other categories: Transposon-related functions	reverse transcriptase	-0.352	-1.6913	-1.2345	-2.7745	Always Down-regulated in 8% CO2	Peak expression during dark
cce_3265	o	Photosynthesis and respiration: Cytochrome b6/f complex	cytochrome b6-f complex subunit 5; petG	0.3077	-2.0299	-0.0723	-1.7365	Significantly Down-regulated in 8% CO2 at the same time point on both days		Figure 3
cce_0593	o	Translation: Degradation of proteins, peptides, and glycopeptides	protease	-0.1308	-2.3391	-0.7207	-2.068	Always Down-regulated in 8% CO2	Peak expression during dark
cce_0958	o	Translation: Degradation of proteins, peptides, and glycopeptides	putative peptidase M4, thermolysin	-0.6012	-1.759	-0.4731	-3.5089	Always Down-regulated in 8% CO2	Peak expression during dark
cce_3104	o	Translation: Protein modification and translation factors	elongation factor EF-G fragment	-0.0467	-2.3933	-1.3764	-1.8167	Always Down-regulated in 8% CO2	Peak expression during dark
cce_3107	o	Translation: Protein modification and translation factors	elongation factor EF-G fragment	-0.0875	-2.5766	-0.7354	-1.9676	Always Down-regulated in 8% CO2	Peak expression during dark
cce_5204	o	Transport and binding proteins: Transport and binding proteins	cation-transporting ATPase, E1-E2 type	-0.1455	-2.6204	-0.5458	-3.0272	Always Down-regulated in 8% CO2	Peak expression during light
cce_0437	o		conserved hypothetical protein	-0.221	-2.3501	-0.5638	-1.6411	Always Down-regulated in 8% CO2	Peak expression during light
cce_0508	o		putative phosphoenolpyruvate carboxykinase (ATP)	-0.3031	-1.7623	-1.4367	-3.32	Always Down-regulated in 8% CO2	Peak expression during dark	Figure 5
cce_0959	o		hypothetical protein	-0.0389	-1.8804	-0.4874	-3.7441	Always Down-regulated in 8% CO2	Peak expression during dark
cce_1054	o		unknown	-0.2365	-2.0359	-0.6117	-3.3024	Always Down-regulated in 8% CO2	Peak expression during dark
cce_1055	o		hypothetical protein	-0.179	-1.4514	-0.3162	-3.4668	Always Down-regulated in 8% CO2	Peak expression during dark
cce_1056	o		hypothetical protein	-0.0852	-1.3695	-0.1314	-2.9873	Always Down-regulated in 8% CO2	Peak expression during dark
cce_1723	o		unknown	-0.0325	-1.8803	-0.7151	-2.1317	Always Down-regulated in 8% CO2	Peak expression during light
cce_2210	o		unknown	-0.3912	-1.8606	-0.1489	-2.8705	Always Down-regulated in 8% CO2	Peak expression during dark
cce_2575	o		hypothetical protein	-0.0771	-2.3357	-1.1883	-3.48	Always Down-regulated in 8% CO2	Peak expression during light
cce_2741	o		unknown	-0.1081	-2.1211	-0.3035	-1.9308	Always Down-regulated in 8% CO2	Peak expression during light
cce_2767	o		unknown; contains a phytoene dehydrogenase-related protein domain	-0.17	-1.9717	-0.4494	-2.4622	Always Down-regulated in 8% CO2	Peak expression during light
cce_2850	o		hypothetical protein	-0.2886	-1.6248	-0.9234	-2.5149	Always Down-regulated in 8% CO2	Peak expression during dark
cce_3203	o		hypothetical protein	-0.4348	-2.2137	-0.8963	-2.0912	Always Down-regulated in 8% CO2	Peak expression during dark
cce_3273	o		hypothetical protein	-0.2346	-2.9172	-1.4578	-3.3296	Always Down-regulated in 8% CO2	Peak expression during light
cce_3705	o		unknown; contains a UspA domain	-0.179	-2.1584	-0.715	-3.642	Always Down-regulated in 8% CO2	Peak expression during dark
cce_4078	o		conserved hypothetical protein	-0.0484	-3.2479	-0.4632	-2.8035	Always Down-regulated in 8% CO2	Peak expression during light
cce_5224	o		DUF355-containing protein	-0.2488	-2.9016	-1.2952	-2.4727	Always Down-regulated in 8% CO2	Peak expression during light
cce_3670	o		hypothetical protein	0.0324	-3.2788	-0.7608	-2.4085	Only significant Down-regulation in 8% CO2	Peak expression during light
cce_4630	o		hypothetical protein	0.0892	-3.226	-0.7126	-2.8588	Only significant Down-regulation in 8% CO2
cce_2388	o		unknown	0.2054	-2.6472	-0.269	-2.5911	Significantly Down-regulated in 8% CO2 at the same time point on both days	Peak expression during light
cce_2708	o		rfrA family pentapeptide repeat	0.1996	-1.9171	0.4219	-2.6787	Significantly Down-regulated in 8% CO2 at the same time point on both days	Peak expression during light
cce_0003	o		hypothetical protein	-0.0541	-1.6855	0.0338	-2.9875	Significantly Down-regulated in 8% CO2 when expression level is high under diunal cycle	Peak expression during dark
cce_0029	o		rfrA family pentapeptide repeat	0.2386	-2.5867	-1.2062	-2.1193	Significantly Down-regulated in 8% CO2 when expression level is high under diunal cycle	Peak expression during dark
cce_0853	o		unknown; contains a phosphoribosyltransferase domain	0.0306	-1.1958	-0.2361	-2.9323	Significantly Down-regulated in 8% CO2 when expression level is high under diunal cycle	Peak expression during dark
cce_2074	o		hypothetical protein	0.0861	-2.2746	-0.3478	-2.4829	Significantly Down-regulated in 8% CO2 when expression level is high under diunal cycle	Peak expression during dark
cce_4355	o		unknown	0.6246	-1.9397	0.1178	-2.5964	Significantly Down-regulated in 8% CO2 when expression level is high under diunal cycle	Peak expression during dark
cce_4672	o		hypothetical protein	0.2923	-2.1255	-0.3691	-2.7493	Significantly Down-regulated in 8% CO2 when expression level is high under diunal cycle	Peak expression during dark
cce_3766	p	Amino acid biosynthesis: Aromatic amino acid family	pyruvate/indolepyruvate decarboxylase	0.229	-0.735	-0.6517	-0.9563	Significantly Down-regulated in 8% CO2 when expression level is high under diunal cycle	Peak expression during dark
cce_0997	p	Amino acid biosynthesis: Glutamate family / Nitrogen assimilation	glutamate dehydrogenase; gdhA	-0.0089	-1.6546	-0.58	-0.4321	Always Down-regulated in 8% CO2	Peak expression during light	Figure 5
cce_3870	p	Amino acid biosynthesis: Serine family / Sulfur assimilation	sulfatase	-0.2644	-1.2665	-0.7041	0.3542	Significantly Down-regulated in 8% CO2 when expression level is high under diunal cycle	Peak expression during light
cce_0802	p	Biosynthesis of cofactors, prosthetic groups, and carriers: Cobalamin, heme, phycobilin and porphyrin	cob(I)alamin adenosyltransferase; cobO/cobP/btuR	0.206	-0.6212	-0.7297	-0.5329	Significantly Down-regulated in 8% CO2 when expression level is high under diunal cycle	Peak expression during dark
cce_0319	p	Cell envelope: Membranes, lipoproteins, and porins	putative S-layer OprB family carbohydrate-selective porin	-0.0506	-1.4284	-1.2025	-1.1457	Always Down-regulated in 8% CO2	Peak expression during light
cce_0043	p	Cell envelope: Surface polysaccharides, lipopolysaccharides and antigens	phosphoheptose isomerase; gmhA	-0.6337	-1.1455	-0.7937	-0.3055	Always Down-regulated in 8% CO2	Peak expression during light
cce_5091	p	Cellular processes: Cell killing	hemolysin-type calcium-binding protein	-0.121	-0.8871	-0.4162	-0.6628	Always Down-regulated in 8% CO2	Peak expression during dark
cce_1429	p	Cellular processes: Chaperones	hypothetical protein; contains a DnaJ N-terminal four helical 'J' domain	-0.1617	-0.6973	-0.6232	-0.2289	Always Down-regulated in 8% CO2	Peak expression during light
cce_1578	p	Cellular processes: Chemotaxis	type IV pilus assembly protein; pilM	-0.0933	-1.2075	-0.2766	-0.7988	Always Down-regulated in 8% CO2	Peak expression during light
cce_2840	p	Cellular processes: Chemotaxis	putative HofG-like general secretion pathway protein	-0.4665	-0.9988	-1.0342	-0.5612	Always Down-regulated in 8% CO2	Peak expression during light
cce_1581	p	Cellular processes: Protein and peptide secretion	general secretion pathway protein D; gspD	-0.3689	-0.7336	-0.7213	-0.4466	Always Down-regulated in 8% CO2	Peak expression during light
cce_4442	p	DNA replication, restriction, modification, recombination, and repair: DNA replication, restriction, modification, recombination, and repair	probable DNA repair helicase	-0.0141	-0.8872	-0.2691	-0.9059	Always Down-regulated in 8% CO2	Peak expression during dark
cce_4624	p	DNA replication, restriction, modification, recombination, and repair: DNA replication, restriction, modification, recombination, and repair	NUDIX hydrolase	-0.1011	-0.8019	-0.4388	-0.7633	Always Down-regulated in 8% CO2	Peak expression during dark
cce_2775	p	Energy metabolism: Pyruvate and acetyl-CoA metabolism	phosphoenolpyruvate synthase	-0.0116	-2.1204	-0.4735	0.0952	Only significant Down-regulation in 8% CO2	Peak expression during dark
cce_4228	p	Energy metabolism: TCA cycle	succinate-semialdehyde dehydrogenase (NADP+); gabD	0.0352	-0.8318	-0.6426	-0.9728	Significantly Down-regulated in 8% CO2 when expression level is high under diunal cycle	Peak expression during dark
cce_1309	p	Fatty acid, phospholipid, and sterol metabolism: Fatty acid, phospholipid, and sterol metabolism	rubredoxin; rub1	-0.7902	-0.1318	-0.8433	-0.7744	Always Down-regulated in 8% CO2	Peak expression during light
cce_2618	p	Fatty acid, phospholipid, and sterol metabolism: Fatty acid, phospholipid, and sterol metabolism	probable fatty acid desaturase	-0.1868	-0.8213	-0.1023	-0.9088	Always Down-regulated in 8% CO2	Peak expression during dark
cce_0435	p	Other categories: Other	circadian clock protein; kaiB3	-0.4887	-0.719	-0.3876	-1.1377	Always Down-regulated in 8% CO2	Peak expression during dark
cce_1525	p	Other categories: Other	ferripyochelin binding protein; yrdA	-0.6804	-0.5658	-0.6533	-0.4115	Always Down-regulated in 8% CO2	Peak expression during dark
cce_3001	p	Other categories: Other	RNA methyltransferase, TrmH family, group 1	-0.3004	-1.0384	-1.2111	-0.6179	Always Down-regulated in 8% CO2	Peak expression during dark
cce_4076	p	Other categories: Other	amidase	-0.159	-0.5883	-0.3593	-0.5898	Always Down-regulated in 8% CO2	Peak expression during dark
cce_0422	p	Other categories: Other	circadian clock protein; kaiC1	0.2322	-0.7072	-0.5104	-0.5632	Only significant Down-regulation in 8% CO2	Peak expression during light
cce_1748	p	Other categories: Other	transglycosylase-associated protein	0.1226	-0.8676	-0.4038	-0.7257	Significantly Down-regulated in 8% CO2 when expression level is high under diunal cycle	Peak expression during dark
cce_0638	p	Other categories: Transposon-related functions	putative reverse transcriptase	-0.3606	-0.6504	-0.4052	-0.6976	Always Down-regulated in 8% CO2	Peak expression during light
cce_3851	p	Other categories: Transposon-related functions	transposase	-0.0751	-0.7807	-0.6648	-0.4332	Always Down-regulated in 8% CO2
cce_0107	p	Other categories: Transposon-related functions	reverse transcriptase	0.1778	-0.8171	-0.9243	-0.1843	Only significant Down-regulation in 8% CO2	Peak expression during light
cce_3718	p	Other categories: Transposon-related functions	putative transposase	0.1117	-0.8039	-0.3132	-0.7564	Significantly Down-regulated in 8% CO2 at the same time point on both days
cce_0400	p	Photosynthesis and respiration: Photosystem I	photosystem I reaction center subunit X; psaK1	-0.1656	-1.086	-1.0257	-0.2602	Always Down-regulated in 8% CO2		Figure 3
cce_0989	p	Photosynthesis and respiration: Photosystem I	photosystem I P700 chlorophyll a apoprotein subunit Ia; psaA	-1.0207	-0.2676	-0.9575	-0.9653	Always Down-regulated in 8% CO2	Peak expression during light	Figure 3
cce_3962	p	Photosynthesis and respiration: Photosystem I	photosystem I reaction center subunit VIII; psaI	-0.8593	-0.9804	-0.9867	-0.0898	Always Down-regulated in 8% CO2	Peak expression during light	Figure 3
cce_3964	p	Photosynthesis and respiration: Photosystem I	photosystem I reaction centre subunit XI PsaL; psaL1	-0.2472	-0.997	-0.8871	-0.6807	Always Down-regulated in 8% CO2	Peak expression during dark	Figure 3
cce_0267	p	Photosynthesis and respiration: Photosystem II	photosystem II D1 protein; psbA3	-0.2547	-0.8489	-0.9183	-0.7782	Always Down-regulated in 8% CO2	Peak expression during light	Figure 3
cce_1308	p	Photosynthesis and respiration: Photosystem II	probable photosystem II stability/assembly factor	-0.5623	-0.5661	-0.7486	-0.8409	Always Down-regulated in 8% CO2	Peak expression during dark
cce_4799	p	Purines, pyrimidines, nucleosides, and nucleotides: Purine ribonucleotide biosynthesis	rfrA family pentapeptide repeat	-0.1414	-0.6629	-0.5283	-0.4958	Always Down-regulated in 8% CO2	Peak expression during light
cce_1186	p	Regulatory functions: Regulatory functions	two-component hybrid sensor and regulator	-0.1224	-1.0574	-0.8244	-0.8557	Always Down-regulated in 8% CO2	Peak expression during dark
cce_2509	p	Regulatory functions: Regulatory functions	two-component hybrid sensor and regulator	-0.124	-0.4468	-0.4471	-0.68	Always Down-regulated in 8% CO2	Peak expression during dark
cce_3468	p	Regulatory functions: Regulatory functions	transcriptional regulator, ArsR family	-0.5345	-0.6333	-0.3374	-0.762	Always Down-regulated in 8% CO2	Peak expression during dark
cce_4934	p	Regulatory functions: Regulatory functions	hypothetical protein	-0.0242	-1.2593	-0.595	-0.5722	Always Down-regulated in 8% CO2	Peak expression during dark
cce_1250	p	Regulatory functions: Regulatory functions	putative RNA-binding protein	0.1232	-1.1858	-0.3822	-0.9356	Significantly Down-regulated in 8% CO2 when expression level is high under diunal cycle	Peak expression during dark
cce_0601	p	Transcription: RNA synthesis, modification, and DNA transcription	group 2 sigma-70 RNA polymerase sigma factor E; sigE	0.5069	-1.1412	-0.6913	-0.4937	Significantly Down-regulated in 8% CO2 when expression level is high under diunal cycle	Peak expression during dark
cce_1754	p	Translation: Aminoacyl tRNA synthetases and tRNA modification	peptidyl-tRNA hydrolase; pth	0.0868	-0.8855	-0.582	-0.1852	Only significant Down-regulation in 8% CO2	Peak expression during light
cce_5280	p	Translation: Degradation of proteins, peptides, and glycopeptides	hypothetical protein; contains a Na-Ca exchanger/integrin-beta4 domain	-0.2482	-0.7987	-0.6613	-0.497	Always Down-regulated in 8% CO2	Peak expression during light
cce_1688	p	Transport and binding proteins: Transport and binding proteins	Na+/H+ antiporter	-1.5252	-0.6592	-2.5966	-0.349	Always Down-regulated in 8% CO2
cce_2352	p	Transport and binding proteins: Transport and binding proteins	putative K+-dependent Na+/Ca+ exchanger protein	-0.4378	-0.4986	-0.8549	-0.5964	Always Down-regulated in 8% CO2	Peak expression during light
cce_3483	p	Transport and binding proteins: Transport and binding proteins	putative bicarbonate transporter; bicA	-0.0665	-0.5748	-0.7311	-0.8436	Always Down-regulated in 8% CO2	Peak expression during dark	Figure 3
cce_0098	p		conserved hypothetical protein	-0.5035	-0.9096	-0.6657	-0.8465	Always Down-regulated in 8% CO2	Peak expression during light
cce_0193	p		unknown; contains DUF1400	-0.0794	-0.9055	-0.3216	-0.6283	Always Down-regulated in 8% CO2	Peak expression during light
cce_0203	p		conserved hypothetical protein	-0.2924	-0.6153	-0.2653	-0.7231	Always Down-regulated in 8% CO2	Peak expression during dark
cce_0235	p		unknown	-0.1487	-0.7727	-0.9083	-0.9717	Always Down-regulated in 8% CO2	Peak expression during light
cce_0323	p		hypothetical protein; contains a bacterial surface antigen (D15) and Polypeptide-transport-associated, ShlB-type domain	-0.2878	-0.9629	-0.5131	-0.3075	Always Down-regulated in 8% CO2	Peak expression during dark
cce_0501	p		hypothetical protein	-0.498	-0.6641	-0.6322	-1.0421	Always Down-regulated in 8% CO2
cce_0537	p		unknown	-0.4444	-2.2256	-0.6263	-0.3793	Always Down-regulated in 8% CO2	Peak expression during dark
cce_0592	p		hypothetical protein	-0.0393	-0.7151	-0.3721	-0.7336	Always Down-regulated in 8% CO2	Peak expression during dark
cce_0658	p		unknown; contains an Armadillo-like helical domain	-0.4617	-1.1351	-0.3667	-1.0682	Always Down-regulated in 8% CO2	Peak expression during light
cce_0773	p		unknown	-0.045	-0.5676	-0.6829	-0.7405	Always Down-regulated in 8% CO2	Peak expression during dark
cce_0905	p		rfrA family pentapeptide repeat	-0.022	-0.6937	-0.3638	-0.6258	Always Down-regulated in 8% CO2	Peak expression during light
cce_0945	p		unknown	-0.1922	-1.311	-0.302	-0.5562	Always Down-regulated in 8% CO2	Peak expression during dark
cce_0946	p		DUF152-containing protein	-0.2637	-1.0466	-0.1259	-0.7072	Always Down-regulated in 8% CO2	Peak expression during dark
cce_1045	p		unknown	-0.3224	-1.1838	-0.3132	-0.9562	Always Down-regulated in 8% CO2	Peak expression during dark
cce_1046	p		unknown	-0.0951	-1.2207	-0.671	-0.3453	Always Down-regulated in 8% CO2	Peak expression during dark
cce_1097	p		hypothetical protein	-0.0034	-0.6451	-0.7726	-0.4681	Always Down-regulated in 8% CO2	Peak expression during light
cce_1197	p		hypothetical protein	-0.0268	-0.8013	-0.248	-0.9334	Always Down-regulated in 8% CO2	Peak expression during dark
cce_1199	p		DUF196-containing protein	-0.2144	-0.6269	-0.3832	-0.6172	Always Down-regulated in 8% CO2	Peak expression during dark
cce_1332	p		hypothetical protein	-0.0018	-1.0525	-0.5804	-0.1766	Always Down-regulated in 8% CO2	Peak expression during light
cce_1838	p		hypothetical protein	-0.4083	-1.7689	-0.8301	-0.7841	Always Down-regulated in 8% CO2
cce_1890	p		unknown	-0.2668	-0.5594	-1.027	-0.9341	Always Down-regulated in 8% CO2
cce_1892	p		hypothetical protein	-0.3085	-0.9144	-0.3689	-1.0236	Always Down-regulated in 8% CO2	Peak expression during dark
cce_1932	p		unknown	-0.147	-0.5781	-0.4703	-0.375	Always Down-regulated in 8% CO2
cce_2089	p		hypothetical protein; contains a serralysin-like metalloprotease, C-terminal and PKD domains	-0.074	-1.1764	-0.6938	-0.8666	Always Down-regulated in 8% CO2	Peak expression during dark
cce_2160	p		hypothetical protein	-0.1314	-0.8341	-0.3701	-0.5295	Always Down-regulated in 8% CO2	Peak expression during dark
cce_2695	p		conserved hypothetical protein	-0.183	-0.8287	-0.2336	-0.9606	Always Down-regulated in 8% CO2	Peak expression during dark
cce_2759	p		putative nicotinate phosphoribosyltransferase	-0.1693	-1.0495	-0.3852	-0.8206	Always Down-regulated in 8% CO2	Peak expression during dark
cce_2832	p		DUF559-containing protein	-0.3597	-0.6234	-0.2794	-0.6585	Always Down-regulated in 8% CO2	Peak expression during dark
cce_3069	p		unknown	-0.3045	-0.5465	-0.8056	-0.3213	Always Down-regulated in 8% CO2	Peak expression during dark
cce_3175	p		hypothetical protein	-0.5961	-1.1397	-0.9151	-0.5333	Always Down-regulated in 8% CO2	Peak expression during dark
cce_3240	p		hypothetical protein; contains an abortive infection protein domain	-0.1404	-0.6611	-0.5771	-0.2212	Always Down-regulated in 8% CO2
cce_3328	p		conserved hypothetical protein	-0.6057	-1.0431	-0.9197	-0.8453	Always Down-regulated in 8% CO2
cce_3607	p		putative D-xylulose 5-phosphate/D-fructose 6-phosphate phosphoketolase	-0.4847	-0.4087	-0.9657	-0.7776	Always Down-regulated in 8% CO2	Peak expression during light
cce_3639	p		hypothetical protein	-0.0229	-0.4662	-0.7023	-0.7031	Always Down-regulated in 8% CO2	Peak expression during light
cce_3730	p		unknown	-1.0521	-0.8571	-0.3293	-0.5911	Always Down-regulated in 8% CO2	Peak expression during light
cce_3930	p		hypothetical protein	-0.3937	-1.6314	-1.0615	-1.0718	Always Down-regulated in 8% CO2	Peak expression during light
cce_4144	p		unknown; contains a Like-Sm ribonucleoprotein-related protein core domain	-0.4049	-1.2425	-0.3961	-0.9678	Always Down-regulated in 8% CO2	Peak expression during dark
cce_4174	p		hypothetical protein	-0.3858	-1.6172	-0.6242	-0.8589	Always Down-regulated in 8% CO2	Peak expression during dark
cce_4503	p		unknown	-0.955	-0.917	-0.2572	-0.8454	Always Down-regulated in 8% CO2	Peak expression during light
cce_4529	p		rfrA family pentapeptide repeat	-0.0325	-0.8623	-0.173	-1.0071	Always Down-regulated in 8% CO2	Peak expression during light
cce_4625	p		hypothetical protein; contains Endonuclease/exonuclease/phosphatase and Serralysin-like metalloprotease, C-terminal domains	-0.2221	-1.1146	-0.3819	-0.7606	Always Down-regulated in 8% CO2	Peak expression during dark
cce_4719	p		hypothetical protein	-0.2515	-1.8991	-0.4017	-0.8198	Always Down-regulated in 8% CO2
cce_4729	p		unknown	-0.1349	-1.3559	-0.9703	-0.7732	Always Down-regulated in 8% CO2	Peak expression during light
cce_4730	p		unknown	-0.3538	-1.2962	-1.3317	-0.8484	Always Down-regulated in 8% CO2	Peak expression during light
cce_4780	p		unknown; contains a lambda repressor-like, DNA-binding domain	-0.2482	-1.6357	-0.2988	-0.5367	Always Down-regulated in 8% CO2	Peak expression during dark
cce_4804	p		hypothetical protein	-0.2604	-0.8498	-0.7434	-0.3072	Always Down-regulated in 8% CO2	Peak expression during dark
cce_4811	p		unknown	-0.0067	-1.3565	-0.7111	-0.4299	Always Down-regulated in 8% CO2
cce_4849	p		conserved hypothetical protein	-0.3751	-0.828	-0.9273	-0.3096	Always Down-regulated in 8% CO2	Peak expression during dark
cce_4868	p		hypothetical protein	-0.7926	-0.6961	-0.564	-0.6568	Always Down-regulated in 8% CO2	Peak expression during dark
cce_4878	p		hypothetical protein	-0.7734	-1.5068	-1.3176	-1.4469	Always Down-regulated in 8% CO2	Peak expression during dark
cce_4924	p		hypothetical protein; contains a ribbon-helix-helix domain	-0.1133	-0.6236	-0.4696	-0.6117	Always Down-regulated in 8% CO2	Peak expression during dark
cce_4933	p		unknown; contains a ribbon-helix-helix domain	-0.0945	-1.2465	-0.8273	-0.4497	Always Down-regulated in 8% CO2	Peak expression during dark
cce_4949	p		hypothetical protein	-0.2001	-0.8802	-0.7155	-0.6911	Always Down-regulated in 8% CO2	Peak expression during dark
cce_4965	p		hypothetical protein	-0.5948	-0.7057	-0.9576	-0.5927	Always Down-regulated in 8% CO2	Peak expression during dark
cce_4966	p		unknown	-1.3018	-0.6207	-1.1191	-0.648	Always Down-regulated in 8% CO2	Peak expression during dark
cce_4967	p		unknown; contains DUF497	-1.071	-0.5823	-0.9484	-0.6199	Always Down-regulated in 8% CO2
cce_4968	p		hypothetical protein	-0.3385	-0.4116	-0.8365	-0.6977	Always Down-regulated in 8% CO2	Peak expression during dark
cce_4975	p		hypothetical protein	-0.284	-0.9328	-0.707	-0.756	Always Down-regulated in 8% CO2	Peak expression during dark
cce_5082	p		hypothetical protein	-0.0054	-0.7996	-0.5491	-0.8863	Always Down-regulated in 8% CO2
cce_5102	p		hypothetical protein	-0.0726	-0.8211	-0.2363	-0.8636	Always Down-regulated in 8% CO2	Peak expression during dark
cce_5103	p		hypothetical protein	-0.0284	-0.66	-0.6919	-0.3589	Always Down-regulated in 8% CO2	Peak expression during light
cce_5140	p		hypothetical protein; contains a ribbon-helix-helix domain	-0.0806	-0.7712	-0.4879	-0.2854	Always Down-regulated in 8% CO2	Peak expression during light
cce_5200	p		hypothetical protein	-0.1508	-0.5717	-0.3367	-0.9045	Always Down-regulated in 8% CO2	Peak expression during dark
cce_5254	p		unknown	-0.7192	-0.4422	-0.4847	-0.755	Always Down-regulated in 8% CO2	Peak expression during dark
cce_5266	p		hypothetical protein	-0.0895	-1.0891	-0.193	-0.966	Always Down-regulated in 8% CO2
cce_5275	p		unknown	-0.1258	-0.8085	-0.4061	-0.883	Always Down-regulated in 8% CO2	Peak expression during dark
cce_0163	p		hypothetical protein	0.0944	-0.8467	-0.614	-0.561	Only significant Down-regulation in 8% CO2
cce_0700	p		hypothetical protein	0.0783	-0.5048	-0.4941	-1.1686	Only significant Down-regulation in 8% CO2	Peak expression during light
cce_0725	p		hypothetical protein	0.1921	-1.0584	-0.6922	-0.1431	Only significant Down-regulation in 8% CO2
cce_0741	p		conserved hypothetical protein	0.1018	-1.5741	-0.7979	-1.0081	Only significant Down-regulation in 8% CO2	Peak expression during light
cce_0759	p		unknown	0.1602	-0.8694	-0.4457	-0.5285	Only significant Down-regulation in 8% CO2	Peak expression during light
cce_0867	p		hypothetical protein	0.2949	-1.1133	-1.1899	-0.433	Only significant Down-regulation in 8% CO2	Peak expression during light
cce_0992	p		conserved hypothetical protein	0.5814	-1.3855	-0.7146	-1.0533	Only significant Down-regulation in 8% CO2	Peak expression during light
cce_1182	p		hypothetical protein	0.227	-2.3096	-1.425	-1.0193	Only significant Down-regulation in 8% CO2	Peak expression during light
cce_1417	p		hypothetical protein	0.3052	-1.4395	-1.0307	-0.9768	Only significant Down-regulation in 8% CO2	Peak expression during light
cce_1453	p		hypothetical protein	0.2062	-0.9055	-0.4576	-0.5847	Only significant Down-regulation in 8% CO2	Peak expression during light
cce_1577	p		conserved hypothetical protein	0.3125	-0.9045	-0.7882	-0.4784	Only significant Down-regulation in 8% CO2	Peak expression during light
cce_2512	p		unknown; contains an aldo/keto reductase domain	0.032	-0.625	-0.5925	-0.4588	Only significant Down-regulation in 8% CO2	Peak expression during light
cce_3161	p		hypothetical protein	0.1219	-0.9799	-0.7856	-0.5219	Only significant Down-regulation in 8% CO2	Peak expression during light
cce_3270	p		hypothetical protein	0.3905	-0.6506	-0.8514	-0.673	Only significant Down-regulation in 8% CO2	Peak expression during light
cce_4306	p		unknown; contains a FAD linked oxidase, N-terminal domain	0.123	-2.2072	-1.0309	-1.1485	Only significant Down-regulation in 8% CO2	Peak expression during light
cce_4803	p		hypothetical protein; contains a soluble quinoprotein glucose dehydrogenase domain	0.2346	-0.8972	-0.7455	-0.4588	Only significant Down-regulation in 8% CO2	Peak expression during light
cce_5302	p		hypothetical protein	0.3433	-0.7294	-0.7757	-0.9581	Only significant Down-regulation in 8% CO2	Peak expression during light
cce_5306	p		hypothetical protein	0.0832	-0.6784	-0.7876	-0.672	Only significant Down-regulation in 8% CO2	Peak expression during light
cce_2182	p		hypothetical protein	0.2327	-1.2668	-0.452	-0.6249	Significantly Down-regulated in 8% CO2 at the same time point on both days
cce_3109	p		unknown	0.1147	-0.9764	-0.3732	-0.9517	Significantly Down-regulated in 8% CO2 at the same time point on both days	Peak expression during light
cce_3949	p		hypothetical protein	0.05	-1.0609	-0.5698	-0.9971	Significantly Down-regulated in 8% CO2 at the same time point on both days	Peak expression during light
cce_0192	p		hypothetical protein	0.157	-1.3054	-0.8959	-0.5976	Significantly Down-regulated in 8% CO2 when expression level is high under diunal cycle	Peak expression during dark
cce_0250	p		hypothetical protein	0.0525	-1.2166	-0.3243	-0.9066	Significantly Down-regulated in 8% CO2 when expression level is high under diunal cycle	Peak expression during dark
cce_0901	p		hypothetical protein; contains DUF1622	0.2597	-0.7298	-0.392	-0.8548	Significantly Down-regulated in 8% CO2 when expression level is high under diunal cycle	Peak expression during dark
cce_2060	p		unknown	0.193	-0.8608	-0.2174	-0.949	Significantly Down-regulated in 8% CO2 when expression level is high under diunal cycle	Peak expression during dark
cce_2345	p		unknown; contains a Cupin, RmlC-type domain	0.0226	-0.7039	-0.475	-0.599	Significantly Down-regulated in 8% CO2 when expression level is high under diunal cycle	Peak expression during dark
cce_2753	p		hypothetical protein; contains DUF820	0.0974	-0.7893	-0.603	-0.5155	Significantly Down-regulated in 8% CO2 when expression level is high under diunal cycle	Peak expression during dark
cce_2760	p		unknown; contains a von Willebrand factor, type A domain	0.1363	-0.9137	-0.4651	-0.7784	Significantly Down-regulated in 8% CO2 when expression level is high under diunal cycle	Peak expression during dark
cce_3035	p		hypothetical protein; contains a VCBS repeat	0.0381	-1.2582	-1.202	-0.5932	Significantly Down-regulated in 8% CO2 when expression level is high under diunal cycle	Peak expression during dark
cce_3162	p		hypothetical protein; contains a bacterial regulatory protein, MerR domain	0.1387	-0.7949	-1.3308	-0.5399	Significantly Down-regulated in 8% CO2 when expression level is high under diunal cycle	Peak expression during dark
cce_3339	p		hypothetical protein	0.3308	-0.8154	-0.7408	-0.6396	Significantly Down-regulated in 8% CO2 when expression level is high under diunal cycle	Peak expression during dark
cce_3811	p		hypothetical protein	0.13	-0.9262	-0.5619	-0.4172	Significantly Down-regulated in 8% CO2 when expression level is high under diunal cycle	Peak expression during dark
cce_3954	p		unknown	0.0391	-0.7987	-0.5044	-0.461	Significantly Down-regulated in 8% CO2 when expression level is high under diunal cycle	Peak expression during dark
cce_4220	p		unknown; contains a UspA domain	0.08	-0.6196	-0.4125	-0.9683	Significantly Down-regulated in 8% CO2 when expression level is high under diunal cycle	Peak expression during dark
cce_4392	p		hypothetical protein	0.2584	-1.3831	-0.4799	-1.1957	Significantly Down-regulated in 8% CO2 when expression level is high under diunal cycle	Peak expression during dark
cce_4777	p		hypothetical protein	0.2203	-0.7839	-0.941	-0.3339	Significantly Down-regulated in 8% CO2 when expression level is high under diunal cycle	Peak expression during dark
